# Supplementary material for: CircGRIA1 shows an age-related increase in male macaque brain and regulates synaptic plasticity and synaptogenesis
Source: Nat Commun. 2020 Jul 17;11:3594. doi: 10.1038/s41467-020-17435-7 (PMC7367861; doi:10.1038/s41467-020-17435-7)
Supplement: Supplementary file 4 — Supplementary Data 1 [file 41467_2020_17435_MOESM4_ESM.xlsx]

## Sheet: EXON_BED
6	149996082	149996325	exon:ENSMMUT00000012980:1:exon:ENSMMUT00000012980:1	243	+
6	149999567	149999752	exon:ENSMMUT00000012980:2:exon:ENSMMUT00000012980:2	185	+
6	150005617	150005671	exon:ENSMMUT00000012980:3:exon:ENSMMUT00000012980:3	54	+
6	150023917	150024079	exon:ENSMMUT00000012980:4:exon:ENSMMUT00000012980:4	162	+
6	150026090	150026258	exon:ENSMMUT00000012980:5:exon:ENSMMUT00000012980:5	168	+
6	150035363	150035468	exon:ENSMMUT00000012980:6:exon:ENSMMUT00000012980:6	105	+
6	150047209	150047320	exon:ENSMMUT00000012980:7:exon:ENSMMUT00000012980:7	111	+
6	150048030	150048237	exon:ENSMMUT00000012980:8:exon:ENSMMUT00000012980:8	207	+
6	150059749	150060120	exon:ENSMMUT00000012980:9:exon:ENSMMUT00000012980:9	371	+
6	150114822	150115021	exon:ENSMMUT00000012980:10:exon:ENSMMUT00000012980:10	199	+
6	150120554	150120802	exon:ENSMMUT00000012980:11:exon:ENSMMUT00000012980:11	248	+
6	150146684	150146799	exon:ENSMMUT00000012980:12:exon:ENSMMUT00000012980:12	115	+
6	150153377	150153512	exon:ENSMMUT00000012980:13:exon:ENSMMUT00000012980:13	135	+
6	150162040	150164696	exon:ENSMMUT00000012980:14:exon:ENSMMUT00000012980:14	2656	+
6	149839873	149839955	exon:ENSMMUT00000012979:1:exon:ENSMMUT00000012979:1	82	+
6	149842909	149843047	exon:ENSMMUT00000012979:2:exon:ENSMMUT00000012979:2	138	+
6	149996085	149996325	exon:ENSMMUT00000012979:3:exon:ENSMMUT00000012979:3	240	+
6	149999567	149999752	exon:ENSMMUT00000012979:4:exon:ENSMMUT00000012979:4	185	+
6	150005617	150005671	exon:ENSMMUT00000012979:5:exon:ENSMMUT00000012979:5	54	+
6	150023917	150024079	exon:ENSMMUT00000012979:6:exon:ENSMMUT00000012979:6	162	+
6	150026090	150026258	exon:ENSMMUT00000012979:7:exon:ENSMMUT00000012979:7	168	+
6	150035363	150035468	exon:ENSMMUT00000012979:8:exon:ENSMMUT00000012979:8	105	+
6	150047209	150047320	exon:ENSMMUT00000012979:9:exon:ENSMMUT00000012979:9	111	+
6	150048030	150048237	exon:ENSMMUT00000012979:10:exon:ENSMMUT00000012979:10	207	+
6	150059749	150060120	exon:ENSMMUT00000012979:11:exon:ENSMMUT00000012979:11	371	+
6	150114822	150115021	exon:ENSMMUT00000012979:12:exon:ENSMMUT00000012979:12	199	+
6	150120554	150120802	exon:ENSMMUT00000012979:13:exon:ENSMMUT00000012979:13	248	+
6	150145828	150145943	exon:ENSMMUT00000012979:14:exon:ENSMMUT00000012979:14	115	+
6	150153377	150153512	exon:ENSMMUT00000012979:15:exon:ENSMMUT00000012979:15	135	+
6	150162040	150164696	exon:ENSMMUT00000012979:16:exon:ENSMMUT00000012979:16	2656	+
	two isoforms，16 exons

## Sheet: EXON_GFF
6	ensembl	exon	149996083	149996325	.	+	.	ID=exon:ENSMMUT00000012980:1;Parent=ENSMMUT00000012980
6	ensembl	exon	149999568	149999752	.	+	.	ID=exon:ENSMMUT00000012980:2;Parent=ENSMMUT00000012980
6	ensembl	exon	150005618	150005671	.	+	.	ID=exon:ENSMMUT00000012980:3;Parent=ENSMMUT00000012980
6	ensembl	exon	150023918	150024079	.	+	.	ID=exon:ENSMMUT00000012980:4;Parent=ENSMMUT00000012980
6	ensembl	exon	150026091	150026258	.	+	.	ID=exon:ENSMMUT00000012980:5;Parent=ENSMMUT00000012980
6	ensembl	exon	150035364	150035468	.	+	.	ID=exon:ENSMMUT00000012980:6;Parent=ENSMMUT00000012980
6	ensembl	exon	150047210	150047320	.	+	.	ID=exon:ENSMMUT00000012980:7;Parent=ENSMMUT00000012980
6	ensembl	exon	150048031	150048237	.	+	.	ID=exon:ENSMMUT00000012980:8;Parent=ENSMMUT00000012980
6	ensembl	exon	150059750	150060120	.	+	.	ID=exon:ENSMMUT00000012980:9;Parent=ENSMMUT00000012980
6	ensembl	exon	150114823	150115021	.	+	.	ID=exon:ENSMMUT00000012980:10;Parent=ENSMMUT00000012980
6	ensembl	exon	150120555	150120802	.	+	.	ID=exon:ENSMMUT00000012980:11;Parent=ENSMMUT00000012980
6	ensembl	exon	150146685	150146799	.	+	.	ID=exon:ENSMMUT00000012980:12;Parent=ENSMMUT00000012980
6	ensembl	exon	150153378	150153512	.	+	.	ID=exon:ENSMMUT00000012980:13;Parent=ENSMMUT00000012980
6	ensembl	exon	150162041	150164696	.	+	.	ID=exon:ENSMMUT00000012980:14;Parent=ENSMMUT00000012980
6	ensembl	exon	149839874	149839955	.	+	.	ID=exon:ENSMMUT00000012979:1;Parent=ENSMMUT00000012979
6	ensembl	exon	149842910	149843047	.	+	.	ID=exon:ENSMMUT00000012979:2;Parent=ENSMMUT00000012979
6	ensembl	exon	149996086	149996325	.	+	.	ID=exon:ENSMMUT00000012979:3;Parent=ENSMMUT00000012979
6	ensembl	exon	149999568	149999752	.	+	.	ID=exon:ENSMMUT00000012979:4;Parent=ENSMMUT00000012979
6	ensembl	exon	150005618	150005671	.	+	.	ID=exon:ENSMMUT00000012979:5;Parent=ENSMMUT00000012979
6	ensembl	exon	150023918	150024079	.	+	.	ID=exon:ENSMMUT00000012979:6;Parent=ENSMMUT00000012979
6	ensembl	exon	150026091	150026258	.	+	.	ID=exon:ENSMMUT00000012979:7;Parent=ENSMMUT00000012979
6	ensembl	exon	150035364	150035468	.	+	.	ID=exon:ENSMMUT00000012979:8;Parent=ENSMMUT00000012979
6	ensembl	exon	150047210	150047320	.	+	.	ID=exon:ENSMMUT00000012979:9;Parent=ENSMMUT00000012979
6	ensembl	exon	150048031	150048237	.	+	.	ID=exon:ENSMMUT00000012979:10;Parent=ENSMMUT00000012979
6	ensembl	exon	150059750	150060120	.	+	.	ID=exon:ENSMMUT00000012979:11;Parent=ENSMMUT00000012979
6	ensembl	exon	150114823	150115021	.	+	.	ID=exon:ENSMMUT00000012979:12;Parent=ENSMMUT00000012979
6	ensembl	exon	150120555	150120802	.	+	.	ID=exon:ENSMMUT00000012979:13;Parent=ENSMMUT00000012979
6	ensembl	exon	150145829	150145943	.	+	.	ID=exon:ENSMMUT00000012979:14;Parent=ENSMMUT00000012979
6	ensembl	exon	150153378	150153512	.	+	.	ID=exon:ENSMMUT00000012979:15;Parent=ENSMMUT00000012979
6	ensembl	exon	150162041	150164696	.	+	.	ID=exon:ENSMMUT00000012979:16;Parent=ENSMMUT00000012979

## Sheet: FA
>exon:ENSMMUT00000012980:1:exon:ENSMMUT00000012980:1
TAGTCTGTTCCCAGTTCTCCAAAGGAGTCTATGCCATCTTTGGGTTTTATGAACGTAGGACTGTCAACATGCTGACCTCCTTCTGTGGGGCCCTCCACGTCTGCTTCATTACGCCGAGCTTTCCCGTTGATACATCCAATCAGTTTGTCCTTCAGCTGCGCCCTGAACTGCAGGATGCCCTCATCAGCATCATCGACCATTACAAGTGGCAGAAATTTGTCTACATTTATGATGCTGACCGGG
>exon:ENSMMUT00000012980:2:exon:ENSMMUT00000012980:2
GCTTATCCGTCCTGCAGAAAGTCCTGGACACAGCTGCCGAGAAGAACTGGCAGGTGACAGCAGTCAACATTTTGACAACCACAGAGGAGGGATACCGGATGCTGTTTCAGGACCTGGAGAAGAAAAAGGAGCGACTGGTGGTGGTGGACTGTGAATCAGAACGCCTCAATGCTATCTTGGGCCAG
>exon:ENSMMUT00000012980:3:exon:ENSMMUT00000012980:3
ATTATAAAGCTGGAGAAGAACGGCATCGGCTACCACTACATCCTTGCAAATCTG
>exon:ENSMMUT00000012980:4:exon:ENSMMUT00000012980:4
GGCTTCATGGACATTGACTTAAACAAATTCAAGGAGAGTGGCGCCAACGTGACAGGTTTCCAGCTGGTGAACTACACAGACACCATCCCAGCCAAGATCATGCAGCAGTGGAAGAATAGTGATGCTCGAGACCACACTCGGGTGGACTGGAAGAGACCCAAA
>exon:ENSMMUT00000012980:5:exon:ENSMMUT00000012980:5
TACACCTCTGCGCTTACCTACGATGGGGTGAAGGTGATGGCTGAGGCTTTCCAGAGCCTGCGGAGGCAGAGAATCGATATATCTCGCCGGGGGAATGCCGGGGATTGTCTGGCTAACCCAGCTGTTCCCTGGGGCCAGGGCATCGATATCCAGAGAGCTCTGCAGCAG
>exon:ENSMMUT00000012980:6:exon:ENSMMUT00000012980:6
GTGCGATTTGAAGGTTTGACAGGAAACGTGCAGTTTAATGAGAAAGGACGCCGGACCAACTACACACTCCACGTGATTGAAATGAAACATGATGGCATCCGAAAG
>exon:ENSMMUT00000012980:7:exon:ENSMMUT00000012980:7
ATCGGTTACTGGAATGAAGATGACAAGTTTGTCCCTGCAGCCACCGACGCCCAAGCTGGGGGCGATAATTCAAGTGTTCAGAACAGAACATACATCGTCACAACAATCCTA
>exon:ENSMMUT00000012980:8:exon:ENSMMUT00000012980:8
GAAGATCCTTATGTGATGCTCAAGAAGAACGCCAATCAGTTTGAGGGCAATGACCGTTACGAGGGCTACTGTGTAGAGCTGGCGGCAGAGATTGCCAAGCACGTGGGCTACTCCTACCGTCTGGAGATCGTCAGTGATGGAAAATATGGAGCCCGAGACCCTGACACGAAGGCCTGGAATGGCATGGTGGGAGAGCTGGTCTATGGA
>exon:ENSMMUT00000012980:9:exon:ENSMMUT00000012980:9
AGAGCAGATGTGGCTGTGGCTCCCTTAACTATCACTTTGGTCCGGGAAGAAGTTATAGATTTCTCCAAACCATTTATGAGTTTGGGGATCTCCATCATGATTAAAAAACCACAGAAATCCAAGCCGGGCGTCTTCTCCTTCCTTGATCCTTTGGCTTATGAGATTTGGATGTGCATTGTTTTTGCCTACATTGGAGTGAGTGTCGTCCTCTTTCTGGTCAGCCGCTTCAGTCCCTATGAATGGCACAGTGAAGAGTTTGAGGAAGGACGGGACCAGACAACCAGTGACCAGTCCAATGAGTTTGGGATATTCAACAGTTTGTGGTTCTCTCTGGGAGCCTTCATGCAGCAAGGATGTGACATTTCTCCCAG
>exon:ENSMMUT00000012980:10:exon:ENSMMUT00000012980:10
GTCCCTGTCTGGTCGCATCGTTGGCGGAGTCTGGTGGTTCTTCACCTTGATCATCATCTCCTCATACACAGCCAACCTGGCCGCCTTCCTGACTGTGGAGAGGATGGTGTCTCCCATTGAGAGTGCAGAGGACCTAGCGAAGCAGACAGAAATTGCCTACGGGACGCTGGAAGCAGGATCTACTAAGGAGTTCTTCAGG
>exon:ENSMMUT00000012980:11:exon:ENSMMUT00000012980:11
AGGTCTAAAATTGCCGTGTTTGAGAAGATGTGGACATACATGAAGTCAGCAGAGCCATCAGTTTTTGTGCGGACCACAGAGGAAGGGATGATTCGAGTGAGGAAATCCAAAGGCAAATATGCCTACCTCCTGGAGTCCACCATGAATGAGTACATTGAGCAGCGGAAACCCTGTGACACCATGAAGGTGGGAGGTAACTTGGATTCCAAAGGCTATGGCATTGCGACACCCAAGGGGTCTGCCCTGAG
>exon:ENSMMUT00000012980:12:exon:ENSMMUT00000012980:12
AGGTCCCGTAAACCTAGCGGTTTTGAAACTCAGTGAGCAAGGCGTCTTAGACAAGCTGAAAAGCAAATGGTGGTACGATAAAGGGGAATGTGGAAGCAAGGACTCCGGAAGTAAG
>exon:ENSMMUT00000012980:13:exon:ENSMMUT00000012980:13
GACAAGACAAGCGCTCTGAGCCTCAGCAATGTGGCGGGAGTGTTCTACATCCTGATCGGAGGACTTGGACTAGCCATGCTGGTTGCCTTAATCGAGTTCTGCTACAAATCCCGTAGTGAATCCAAGCGGATGAAG
>exon:ENSMMUT00000012980:14:exon:ENSMMUT00000012980:14
GGTTTTTGTTTGATCCCACAGCAATCCATCAATGAAGCCATACGGACATCGACCCTCCCCCGCAACAGTGGGGCAGGAGCCAGCAGCGGCGGCAGTGGAGAGAATGGTCGGGTGGTCAGCCATGACTTCCCCAAGTCCATGCAATCGATTCCTTGCATGAGCCACAGTTCAGGGATGCCCTTGGGAGCCACAGGATTGTAACTGGAGCAGATGGAGACCCCTTGGGGAGCAGGCTCGGGCTCCCCAGCCCCATCCCAAACCCTTCAGTGCCAAAAACAACAACAAAATGAAACGAAACCACCACCAACCACTGCGACCACAAGAAGGATGATTCAACAGGTTTTCCTGAAGAATTGAAAAACCATTTTTCTGTCCCTTTCCTTTTTTTGATGTTCTTTC…
>exon:ENSMMUT00000012979:1:exon:ENSMMUT00000012979:1
ATGCAGCACATTTTTGCCTTCTTCTGCACCGGTTTCCTAGGCGCGGTAGTAGGTGCCAATTTCCCCAACAATATCCAGATCG
>exon:ENSMMUT00000012979:2:exon:ENSMMUT00000012979:2
GGGGATTATTTCCAAACCAGCAGTCACAGGAACATGCTGCTTTTAGATTTGCTTTGTCGCAACTCACAGAGCCCCCGAAGCTGCTCCCCCAGATTGATATTGTGAACATCAGTGACAGCTTTGAGATGACCTATAGAT
>exon:ENSMMUT00000012979:3:exon:ENSMMUT00000012979:3
TCTGTTCCCAGTTCTCCAAAGGAGTCTATGCCATCTTTGGGTTTTATGAACGTAGGACTGTCAACATGCTGACCTCCTTCTGTGGGGCCCTCCACGTCTGCTTCATTACGCCGAGCTTTCCCGTTGATACATCCAATCAGTTTGTCCTTCAGCTGCGCCCTGAACTGCAGGATGCCCTCATCAGCATCATCGACCATTACAAGTGGCAGAAATTTGTCTACATTTATGATGCTGACCGGG
>exon:ENSMMUT00000012979:4:exon:ENSMMUT00000012979:4
GCTTATCCGTCCTGCAGAAAGTCCTGGACACAGCTGCCGAGAAGAACTGGCAGGTGACAGCAGTCAACATTTTGACAACCACAGAGGAGGGATACCGGATGCTGTTTCAGGACCTGGAGAAGAAAAAGGAGCGACTGGTGGTGGTGGACTGTGAATCAGAACGCCTCAATGCTATCTTGGGCCAG
>exon:ENSMMUT00000012979:5:exon:ENSMMUT00000012979:5
ATTATAAAGCTGGAGAAGAACGGCATCGGCTACCACTACATCCTTGCAAATCTG
>exon:ENSMMUT00000012979:6:exon:ENSMMUT00000012979:6
GGCTTCATGGACATTGACTTAAACAAATTCAAGGAGAGTGGCGCCAACGTGACAGGTTTCCAGCTGGTGAACTACACAGACACCATCCCAGCCAAGATCATGCAGCAGTGGAAGAATAGTGATGCTCGAGACCACACTCGGGTGGACTGGAAGAGACCCAAA
>exon:ENSMMUT00000012979:7:exon:ENSMMUT00000012979:7
TACACCTCTGCGCTTACCTACGATGGGGTGAAGGTGATGGCTGAGGCTTTCCAGAGCCTGCGGAGGCAGAGAATCGATATATCTCGCCGGGGGAATGCCGGGGATTGTCTGGCTAACCCAGCTGTTCCCTGGGGCCAGGGCATCGATATCCAGAGAGCTCTGCAGCAG
>exon:ENSMMUT00000012979:8:exon:ENSMMUT00000012979:8
GTGCGATTTGAAGGTTTGACAGGAAACGTGCAGTTTAATGAGAAAGGACGCCGGACCAACTACACACTCCACGTGATTGAAATGAAACATGATGGCATCCGAAAG
>exon:ENSMMUT00000012979:9:exon:ENSMMUT00000012979:9
ATCGGTTACTGGAATGAAGATGACAAGTTTGTCCCTGCAGCCACCGACGCCCAAGCTGGGGGCGATAATTCAAGTGTTCAGAACAGAACATACATCGTCACAACAATCCTA
>exon:ENSMMUT00000012979:10:exon:ENSMMUT00000012979:10
GAAGATCCTTATGTGATGCTCAAGAAGAACGCCAATCAGTTTGAGGGCAATGACCGTTACGAGGGCTACTGTGTAGAGCTGGCGGCAGAGATTGCCAAGCACGTGGGCTACTCCTACCGTCTGGAGATCGTCAGTGATGGAAAATATGGAGCCCGAGACCCTGACACGAAGGCCTGGAATGGCATGGTGGGAGAGCTGGTCTATGGA
>exon:ENSMMUT00000012979:11:exon:ENSMMUT00000012979:11
AGAGCAGATGTGGCTGTGGCTCCCTTAACTATCACTTTGGTCCGGGAAGAAGTTATAGATTTCTCCAAACCATTTATGAGTTTGGGGATCTCCATCATGATTAAAAAACCACAGAAATCCAAGCCGGGCGTCTTCTCCTTCCTTGATCCTTTGGCTTATGAGATTTGGATGTGCATTGTTTTTGCCTACATTGGAGTGAGTGTCGTCCTCTTTCTGGTCAGCCGCTTCAGTCCCTATGAATGGCACAGTGAAGAGTTTGAGGAAGGACGGGACCAGACAACCAGTGACCAGTCCAATGAGTTTGGGATATTCAACAGTTTGTGGTTCTCTCTGGGAGCCTTCATGCAGCAAGGATGTGACATTTCTCCCAG
>exon:ENSMMUT00000012979:12:exon:ENSMMUT00000012979:12
GTCCCTGTCTGGTCGCATCGTTGGCGGAGTCTGGTGGTTCTTCACCTTGATCATCATCTCCTCATACACAGCCAACCTGGCCGCCTTCCTGACTGTGGAGAGGATGGTGTCTCCCATTGAGAGTGCAGAGGACCTAGCGAAGCAGACAGAAATTGCCTACGGGACGCTGGAAGCAGGATCTACTAAGGAGTTCTTCAGG
>exon:ENSMMUT00000012979:13:exon:ENSMMUT00000012979:13
AGGTCTAAAATTGCCGTGTTTGAGAAGATGTGGACATACATGAAGTCAGCAGAGCCATCAGTTTTTGTGCGGACCACAGAGGAAGGGATGATTCGAGTGAGGAAATCCAAAGGCAAATATGCCTACCTCCTGGAGTCCACCATGAATGAGTACATTGAGCAGCGGAAACCCTGTGACACCATGAAGGTGGGAGGTAACTTGGATTCCAAAGGCTATGGCATTGCGACACCCAAGGGGTCTGCCCTGAG
>exon:ENSMMUT00000012979:14:exon:ENSMMUT00000012979:14
AAATCCAGTAAACCTGGCAGTGTTAAAACTGAACGAGCAGGGGCTTTTGGACAAATTGAAAAACAAATGGTGGTACGACAAGGGCGAGTGCGGCAGCGGGGGAGGTGATTCCAAG
>exon:ENSMMUT00000012979:15:exon:ENSMMUT00000012979:15
GACAAGACAAGCGCTCTGAGCCTCAGCAATGTGGCGGGAGTGTTCTACATCCTGATCGGAGGACTTGGACTAGCCATGCTGGTTGCCTTAATCGAGTTCTGCTACAAATCCCGTAGTGAATCCAAGCGGATGAAG
>exon:ENSMMUT00000012979:16:exon:ENSMMUT00000012979:16
GGTTTTTGTTTGATCCCACAGCAATCCATCAATGAAGCCATACGGACATCGACCCTCCCCCGCAACAGTGGGGCAGGAGCCAGCAGCGGCGGCAGTGGAGAGAATGGTCGGGTGGTCAGCCATGACTTCCCCAAGTCCATGCAATCGATTCCTTGCATGAGCCACAGTTCAGGGATGCCCTTGGGAGCCACAGGATTGTAACTGGAGCAGATGGAGACCCCTTGGGGAGCAGGCTCGGGCTCCCCAGCCCCATCCCAAACCCTTCAGTGCCAAAAACAACAACAAAATGAAACGAAACCACCACCAACCACTGCGACCACAAGAAGGATGATTCAACAGGTTTTCCTGAAGAATTGAAAAACCATTTTTCTGTCCCTTTCCTTTTTTTGATGTTCTTTC…

## Sheet: circGRIA1
circRNA	PFC_10F	PFC_20F	PFC_10M	PFC_20M	PCC_10F	PCC_20F	PCC_10M	PCC_20M	TC_10F	TC_20F	TC_10M	TC_20M	PC_10F	PC_20F	PC_10M	PC_20M	OC_10F	OC_20F	OC_10M	OC_20M	CA1_10F	CA1_20F	CA1_10M	CA1_20M	DG_10F	DG_20F	DG_10M	DG_20M	CB_10F	CB_20F	CB_10M	CB_20M	Type	GeneID	Symbol	Description
6:149999568|150024079_+	0	0	0	0	0	0	0	0	0	0	0	0	0	0	0	0	0	0	0	0	0	0	0	0	0	0.551	0	0	0	0	0	0	exon	ENSMMUG00000009287,	GRIA1	glutamate receptor 1 isoform x1
6:150023918|150048237_+	0	0	0	0	0	0	0	0	0	0	0	0	0	0	0	0	0	0	0	0	0	0	0	3.23	0	0	0	0	0	0	0	0	exon	ENSMMUG00000009287,	GRIA1	glutamate receptor 1 isoform x1
6:150059750|150115021_+	0	0	0	0	0	0	0	0	0	0	0	0	0.954	0	0	0	0	0	0	0	0	0	0	0	0	0	0	0	0	0	0	0	exon	ENSMMUG00000009287,	GRIA1	glutamate receptor 1 isoform x1
6:150047210|150060120_+	0	0	0	0	0	0	0	0	0	0	0	0	0	0	0	0	0	0	0	0	0	0	0.252	2.512	0	0	0	0	0	0	0	0.46	exon	ENSMMUG00000009287,	GRIA1	glutamate receptor 1 isoform x1
6:150059750|150120802_+	0	0	0	0	0	0	0	0	0	0	0	0.487	0	0	0	0	0	0	0	0	0	0	0	0	0	0	0	0	0	0	0	0	exon	ENSMMUG00000009287,	GRIA1	glutamate receptor 1 isoform x1
6:150019632|150035468_+	0	0	0	0	0	0	0	0	0	0	0	0	0	0	0	0	0	0	0	0	0	0	0	0.12	0	0	0	0	0	0	0	0	intron	ENSMMUG00000009287,	GRIA1	glutamate receptor 1 isoform x1
6:150023918|150026258_+	0	0	0	1.27	0	0	0	0	0	0	0	0	0	0	0	0	0	0	0	0	0	0	0	0	0	0	0	0	0	0	0	0	exon	ENSMMUG00000009287,	GRIA1	glutamate receptor 1 isoform x1
6:150059750|150060120_+	0	0	0.65	2.77	1.281	6.041	0	0	2.002	0	0.582	3.505	1.312	0	0.441	0	0.193	0.18	0	1.4	2.028	0	0	28.534	0.262	0.991	0.46	6.557	0	0	0	0	exon	ENSMMUG00000009287,	GRIA1	glutamate receptor 1 isoform x1
6:150047210|150048237_+	0	0	0	0	0	0	0	0	0	0	0	0	0	0	0	0	0	0	0	0	0.338	0	0	0	0	0	0	0	0	0	0	0	exon	ENSMMUG00000009287,	GRIA1	glutamate receptor 1 isoform x1
6:149999568|149999752_+	0	0	0	0	0	0	0	0	0	0	0	0	0	0	0	0	0	0	0	0	0	0	1.006	0	0	0	0	0	0	0	0	0	exon	ENSMMUG00000009287,	GRIA1	glutamate receptor 1 isoform x1
6:150023918|150035468_+	0	0	0	3.35	0	1.27		1.965	0	0.922	0	2.145	0	1.54	0	0.68	0	0	0	0.79	0	0.676	0	14.368	0	0	0	10.216	0	0	0	0	exon	ENSMMUG00000009287,	GRIA1	glutamate receptor 1 isoform x1
6:150114823|150120802_+	0.218	2.805	0	0	0	0	0	0	0	0	0	0	0	0	0	0	0	0	0	0	0	0	0	0	0	0	0	0	0	0	0	0	exon	ENSMMUG00000009287,	GRIA1	glutamate receptor 1 isoform x1
note: Red indicates the circGRIA1 isoform investigated in the present study.
