# Supplementary material for: CircGRIA1 shows an age-related increase in male macaque brain and regulates synaptic plasticity and synaptogenesis
Source: Nat Commun. 2020 Jul 17;11:3594. doi: 10.1038/s41467-020-17435-7 (PMC7367861; doi:10.1038/s41467-020-17435-7)
Supplement: Supplementary file 5 — Supplementary Data 2 [file 41467_2020_17435_MOESM5_ESM.xlsx]

## Sheet: circRNA_candidates_overlap_gene
Chr	Start	End	Locus	BS reads	Strand	Gene Chr	Gene Start	Gene End	Gene	Length	Strand
3	3081856	3110953	3:3081856:3110953:+	1	+	3	3070035	3189782	ENSMMUG00000022791	119747	+	29097
15	7260989	7263021	15:7260989:7263021:-	360	-	15	7193917	7263027	ENSMMUG00000009973	69110	-	2032
10	2250252	2262724	10:2250252:2262724:-	8	-	10	2247133	2285839	ENSMMUG00000012623	38706	-	12472
10	2250252	2262724	10:2250252:2262724:-	8	-	10	2139063	2335330	ENSMMUG00000005006	196267	-	12472
1	30482284	30488022	1:30482284:30488022:+	3	+	1	30466705	30517439	ENSMMUG00000012252	50734	+	5738
20	68319747	68322939	20:68319747:68322939:+	1	+	20	68168262	68327356	ENSMMUG00000003339	159094	+	3192
18	43903392	43907406	18:43903392:43907406:-	1	-	18	43897526	43907453	ENSMMUG00000022472	9927	-	4014
9	24723141	24726952	9:24723141:24726952:+	1	+	9	24397427	24736457	ENSMMUG00000008376	339030	+	3811
11	37811291	37868227	11:37811291:37868227:+	12	+	11	37733203	37935888	ENSMMUG00000021163	202685	+	56936
14	55890348	55893601	14:55890348:55893601:+	13	+	14	55519023	55965486	ENSMMUG00000002753	446463	+	3253
20	73725980	73726743	20:73725980:73726743:-	73	-	20	73716790	73741169	ENSMMUG00000005751	24379	-	763
7	155337986	155339236	7:155337986:155339236:+	2	+	7	155334795	155365692	ENSMMUG00000000699	30897	+	1250
1	211349565	211354684	1:211349565:211354684:-	9	-	1	211335730	211350611	ENSMMUG00000017326	14881	-	1046
1	211349565	211354684	1:211349565:211354684:-	9	-	1	211351602	211440062	ENSMMUG00000017324	88460	-	3082
3	159898429	159900149	3:159898429:159900149:-	12	-	3	159830478	160404227	ENSMMUG00000021543	573749	-	1720
18	56333580	56350132	18:56333580:56350132:+	10	+	18	56089640	56354903	ENSMMUG00000005145	265263	+	16552
11	117983812	117994396	11:117983812:117994396:-	5	-	11	117983705	118044543	ENSMMUG00000017478	60838	-	10584
15	101299004	101304236	15:101299004:101304236:-	67	-	15	101267153	101332386	ENSMMUG00000003668	65233	-	5232
4	95400562	95412602	4:95400562:95412602:-	1	-	4	95378621	95452957	ENSMMUG00000005929	74336	-	12040
10	82189145	82191188	10:82189145:82191188:-	69	-	10	82164944	82191172	ENSMMUG00000019390	26228	-	2027
13	61406360	61410529	13:61406360:61410529:-	13	-	13	61368385	61587988	ENSMMUG00000008098	219603	-	4169
9	103135635	103136558	9:103135635:103136558:-	3	-	9	103135067	103136468	ENSMMUG00000007060	1401	-	833
8	82489402	82489714	8:82489402:82489714:-	14	-	8	82461055	82596862	ENSMMUG00000022369	135807	-	312
16	33541989	33542747	16:33541989:33542747:-	10	-	16	33525869	33730236	ENSMMUG00000003453	204367	-	758
12	86477293	86507773	12:86477293:86507773:-	2	-	12	86481898	86489966	ENSMMUG00000031171	8068	-	8068
12	86477293	86507773	12:86477293:86507773:-	2	-	12	86437308	86517690	ENSMMUG00000007685	80382	-	30480
7	42038763	42047317	7:42038763:42047317:-	7	-	7	41987025	42154066	ENSMMUG00000012117	167041	-	8554
1	126106719	126112613	1:126106719:126112613:-	11	-	1	126099069	126117316	ENSMMUG00000016043	18247	-	5894
7	3908272	3912778	7:3908272:3912778:+	1	+	7	3737792	3908933	ENSMMUG00000023139	171141	+	661
1	80561412	80562956	1:80561412:80562956:-	282	-	1	80545594	80597563	ENSMMUG00000018326	51969	-	1544
2	49668358	49675296	2:49668358:49675296:-	1	-	2	49487050	49755055	ENSMMUG00000021804	268005	-	6938
1	42166283	42171335	1:42166283:42171335:+	31	+	1	41955772	42179967	ENSMMUG00000032186	224195	+	5052
13	126505333	126509840	13:126505333:126509840:+	96	+	13	126498217	126515117	ENSMMUG00000000462	16900	+	4507
13	105974073	105974247	13:105974073:105974247:-	1	-	13	105974014	106040350	ENSMMUG00000001693	66336	-	174
11	99909831	99912047	11:99909831:99912047:+	12	+	11	99834911	99917407	ENSMMUG00000022404	82496	+	2216
1	22436161	22443512	1:22436161:22443512:-	2	-	1	22333541	22455767	ENSMMUG00000002492	122226	-	7351
16	71234163	71237831	16:71234163:71237831:-	19	-	16	71216890	71258091	ENSMMUG00000016775	41201	-	3668
5	177337022	177363145	5:177337022:177363145:+	1	+	5	177354466	177455910	ENSMMUG00000003518	101444	+	8679
3	17590652	17591559	3:17590652:17591559:+	7	+	3	17587111	17604856	ENSMMUG00000003023	17745	+	907
7	113827080	113832260	7:113827080:113832260:-	9	-	7	113777776	113883628	ENSMMUG00000014658	105852	-	5180
9	91439469	91461266	9:91439469:91461266:+	15	+	9	91411170	91504996	ENSMMUG00000017627	93826	+	21797
19	47174539	47175276	19:47174539:47175276:+	1	+	19	47165941	47175495	ENSMMUG00000001197	9554	+	737
X	109021543	109026354	X:109021543:109026354:-	3	-	X	108917414	109046410	ENSMMUG00000023423	128996	-	4811
14	8583234	8583441	14:8583234:8583441:+	8	+	14	8582257	8588147	ENSMMUG00000019012	5890	+	207
6	164308734	164308969	6:164308734:164308969:+	18	+	6	164115716	164484565	ENSMMUG00000029716	368849	+	235
6	37183692	37190947	6:37183692:37190947:-	99	-	6	37130924	37201297	ENSMMUG00000000704	70373	-	7255
14	72078825	72094712	14:72078825:72094712:+	7	+	14	72044942	72097932	ENSMMUG00000007382	52990	+	15887
2	64502932	64523072	2:64502932:64523072:+	2	+	2	64513731	64528375	ENSMMUG00000007780	14644	+	9341
8	120878766	120932866	8:120878766:120932866:-	1	-	8	120932583	121123283	ENSMMUG00000004846	190700	-	283
10	42890261	42891047	10:42890261:42891047:-	1	-	10	42846301	43147362	ENSMMUG00000003275	301061	-	786
9	17865551	17901203	9:17865551:17901203:-	6	-	9	17886699	17913869	ENSMMUG00000020736	27170	-	14504
1	12786230	12786435	1:12786230:12786435:-	3	-	1	12784788	12893333	ENSMMUG00000006225	108545	-	205
5	177419012	177499189	5:177419012:177499189:+	20	+	5	177354466	177455910	ENSMMUG00000003518	101444	+	36898
19	3740940	3750208	19:3740940:3750208:+	5	+	19	3727345	3753756	ENSMMUG00000028929	26411	+	9268
2	175976622	175982698	2:175976622:175982698:-	10	-	2	175961646	176052890	ENSMMUG00000031438	91244	-	6076
4	79617843	79637292	4:79617843:79637292:-	1	-	4	79577115	79742594	ENSMMUG00000016703	165479	-	19449
2	101187691	101190025	2:101187691:101190025:-	6	-	2	101170341	101316407	ENSMMUG00000023814	146066	-	2334
7	156811554	156821440	7:156811554:156821440:+	5	+	7	156548277	156917086	ENSMMUG00000012388	368809	+	9886
12	73856664	73856869	12:73856664:73856869:-	12	-	12	73802444	73924248	ENSMMUG00000010515	121804	-	205
8	70742071	70752886	8:70742071:70752886:+	18	+	8	70563767	70840996	ENSMMUG00000016023	277229	+	10815
1	132275257	132277600	1:132275257:132277600:+	83	+	1	132238608	132287220	ENSMMUG00000019482	48612	+	2343
6	139335652	139343794	6:139335652:139343794:+	6	+	6	139203752	139662280	ENSMMUG00000000419	458528	+	8142
8	64194467	64228000	8:64194467:64228000:-	1	-	8	64048327	64233432	ENSMMUG00000008777	185105	-	33533
20	18629025	18659269	20:18629025:18659269:+	11	+	20	18539822	18680299	ENSMMUG00000013338	140477	+	30244
13	26132633	26132810	13:26132633:26132810:-	3	-	13	26131909	26189076	ENSMMUG00000004380	57167	-	177
3	41990266	42022190	3:41990266:42022190:+	1	+	3	41616272	42246060	ENSMMUG00000019724	629788	+	31924
15	10394276	10396687	15:10394276:10396687:-	31	-	15	10365974	10411893	ENSMMUG00000005987	45919	-	2411
16	39576233	39576454	16:39576233:39576454:+	50	+	16	39526088	39584280	ENSMMUG00000022627	58192	+	221
17	20728755	20771180	17:20728755:20771180:-	7	-	17	20519017	20899547	ENSMMUG00000011594	380530	-	42425
14	121967067	121970949	14:121967067:121970949:+	10	+	14	121886957	121981304	ENSMMUG00000015522	94347	+	3882
1	9660395	9666806	1:9660395:9666806:-	7	-	1	9654454	9726413	ENSMMUG00000004686	71959	-	6411
7	136404010	136414555	7:136404010:136414555:-	1	-	7	136391646	136535636	ENSMMUG00000020196	143990	-	10545
20	86750660	86762282	20:86750660:86762282:+	3	+	20	86725485	86786270	ENSMMUG00000014323	60785	+	11622
19	1910997	1911146	19:1910997:1911146:-	1	-	19	1887206	1946199	ENSMMUG00000015663	58993	-	149
7	44194953	44198870	7:44194953:44198870:-	246	-	7	44151077	44252431	ENSMMUG00000022056	101354	-	3917
13	26978789	26979899	13:26978789:26979899:+	19	+	13	26975424	26980401	ENSMMUG00000019732	4977	+	1110
7	51002805	51003867	7:51002805:51003867:-	62	-	7	50933060	51025676	ENSMMUG00000010687	92616	-	1062
8	41218988	41219216	8:41218988:41219216:-	69	-	8	41078467	41449878	ENSMMUG00000000776	371411	-	228
12	53987985	53990408	12:53987985:53990408:-	2	-	12	53894867	54013013	ENSMMUG00000007283	118146	-	2423
8	6683797	6684035	8:6683797:6684035:+	44	+	8	6469408	6705742	ENSMMUG00000010137	236334	+	238
11	48219701	48223154	11:48219701:48223154:-	1	-	11	48206971	48223162	ENSMMUG00000012457	16191	-	3453
3	189090918	189091413	3:189090918:189091413:-	1	-	3	189081135	189304682	ENSMMUG00000007212	223547	-	495
15	11988706	12000406	15:11988706:12000406:+	39	+	15	11877910	12354107	ENSMMUG00000006348	476197	+	11700
19	5517262	5517617	19:5517262:5517617:-	3801	-	19	5487586	5523901	ENSMMUG00000017968	36315	-	355
X	38943737	38954790	X:38943737:38954790:+	1	+	X	38878884	38993365	ENSMMUG00000013753	114481	+	11053
14	10234242	10234565	14:10234242:10234565:-	6	-	14	10225324	10246871	ENSMMUG00000012953	21547	-	323
4	107709123	107716707	4:107709123:107716707:-	1	-	4	107696504	107829861	ENSMMUG00000011169	133357	-	7584
2	129023498	129033442	2:129023498:129033442:-	69	-	2	129022578	129067610	ENSMMUG00000004961	45032	-	9944
10	75684624	75692793	10:75684624:75692793:+	32	+	10	75652390	75697934	ENSMMUG00000021729	45544	+	8169
7	136774415	136776228	7:136774415:136776228:+	7	+	7	136747634	136791472	ENSMMUG00000004910	43838	+	1813
X	29436771	29436907	X:29436771:29436907:-	4	-	X	28997293	30932285	ENSMMUG00000019345	1934992	-	136
15	61438332	61456988	15:61438332:61456988:-	3	-	15	61430774	61472120	ENSMMUG00000016189	41346	-	18656
10	42206606	42207054	10:42206606:42207054:+	155	+	10	41449628	42209890	ENSMMUG00000004313	760262	+	448
11	112596500	112618927	11:112596500:112618927:-	55	-	11	112580232	112623108	ENSMMUG00000017107	42876	-	22427
11	36176603	36177093	11:36176603:36177093:-	4	-	11	36161036	36301815	ENSMMUG00000021192	140779	-	490
14	82797494	82812625	14:82797494:82812625:-	12	-	14	81726571	83572307	ENSMMUG00000007921	1845736	-	15131
16	35230863	35232219	16:35230863:35232219:-	7	-	16	35202452	35323662	ENSMMUG00000022528	121210	-	1356
20	23650494	23656375	20:23650494:23656375:+	17	+	20	23587228	23659815	ENSMMUG00000005942	72587	+	5881
20	73059586	73071282	20:73059586:73071282:-	3	-	20	72976320	73094035	ENSMMUG00000023471	117715	-	11696
10	94243907	94244071	10:94243907:94244071:-	138	-	10	94230407	94248958	ENSMMUG00000030986	18551	-	164
7	72755739	72755917	7:72755739:72755917:+	14	+	7	72754952	72862615	ENSMMUG00000011782	107663	+	178
14	69816599	69816787	14:69816599:69816787:+	179	+	14	69748325	69851228	ENSMMUG00000003950	102903	+	188
1	149736871	149755649	1:149736871:149755649:-	1	-	1	149670755	149813548	ENSMMUG00000022288	142793	-	18778
8	143205825	143263253	8:143205825:143263253:-	3	-	8	143221102	143221192	ENSMMUG00000027072	90	-	90
8	143205825	143263253	8:143205825:143263253:-	3	-	8	143231866	143334573	ENSMMUG00000002336	102707	-	31387
7	120604609	120609590	7:120604609:120609590:-	1	-	7	120573717	120604860	ENSMMUG00000007646	31143	-	251
8	53966995	53992032	8:53966995:53992032:-	20	-	8	53953826	54038717	ENSMMUG00000028994	84891	-	25037
6	69046846	69048774	6:69046846:69048774:+	25	+	6	69006232	69062296	ENSMMUG00000020923	56064	+	1928
7	41130837	41134931	7:41130837:41134931:+	4	+	7	41031047	41223148	ENSMMUG00000011503	192101	+	4094
7	33949033	33951019	7:33949033:33951019:-	14	-	7	33942178	34065838	ENSMMUG00000003653	123660	-	1986
3	189804425	189805858	3:189804425:189805858:+	132	+	3	189707247	189808117	ENSMMUG00000018920	100870	+	1433
16	29404874	29432270	16:29404874:29432270:-	1	-	16	29422963	29423075	ENSMMUG00000034963	112	-	112
16	29404874	29432270	16:29404874:29432270:-	1	-	16	28332047	29460670	ENSMMUG00000011413	1128623	-	27396
19	55703342	55703486	19:55703342:55703486:-	3	-	19	55703096	55707995	ENSMMUG00000022116	4899	-	144
12	28808579	28833338	12:28808579:28833338:-	1	-	12	28736398	28852229	ENSMMUG00000018840	115831	-	24759
15	100119264	100182317	15:100119264:100182317:-	8	-	15	100176876	100176955	ENSMMUG00000037295	79	-	79
15	100119264	100182317	15:100119264:100182317:-	8	-	15	100096214	100277725	ENSMMUG00000000871	181511	-	63053
2	85356867	85384050	2:85356867:85384050:-	50	-	2	85059698	85663910	ENSMMUG00000004273	604212	-	27183
14	65734514	65734821	14:65734514:65734821:+	3	+	14	65730279	65755060	ENSMMUG00000007728	24781	+	307
20	73403301	73414531	20:73403301:73414531:-	10	-	20	73403101	73542474	ENSMMUG00000001561	139373	-	11230
13	42828604	42840513	13:42828604:42840513:+	10	+	13	42833409	42833517	ENSMMUG00000025197	108	+	108
13	42828604	42840513	13:42828604:42840513:+	10	+	13	42687967	42844737	ENSMMUG00000020744	156770	+	11909
17	59130907	59133529	17:59130907:59133529:-	17	-	17	59106637	59149111	ENSMMUG00000011697	42474	-	2622
1	144225359	144238144	1:144225359:144238144:+	8	+	1	144201533	144248277	ENSMMUG00000019058	46744	+	12785
1	159327146	159383738	1:159327146:159383738:+	7	+	1	159275715	159722292	ENSMMUG00000016102	446577	+	56592
1	159590924	159597715	1:159590924:159597715:+	308	+	1	159275715	159722292	ENSMMUG00000016102	446577	+	6791
13	26182131	26210438	13:26182131:26210438:+	1	+	13	26199375	26235040	ENSMMUG00000004381	35665	+	11063
2	48529582	48558949	2:48529582:48558949:-	18	-	2	48546427	48546529	ENSMMUG00000036825	102	-	102
2	48529582	48558949	2:48529582:48558949:-	18	-	2	48527923	48571113	ENSMMUG00000007195	43190	-	29367
3	125035499	125036472	3:125035499:125036472:+	32	+	3	125019967	125061517	ENSMMUG00000014907	41550	+	973
15	101271579	101280620	15:101271579:101280620:-	15	-	15	101267153	101332386	ENSMMUG00000003668	65233	-	9041
20	26199817	26202334	20:26199817:26202334:+	9	+	20	25997752	26231676	ENSMMUG00000015570	233924	+	2517
10	317329	321330	10:317329:321330:-	36	-	10	309811	363117	ENSMMUG00000015558	53306	-	4001
14	4355358	4356122	14:4355358:4356122:-	13	-	14	4338754	4368852	ENSMMUG00000013267	30098	-	764
12	59314448	59362521	12:59314448:59362521:+	17	+	12	59290961	59371855	ENSMMUG00000005621	80894	+	48073
14	55060583	55074529	14:55060583:55074529:+	7	+	14	54905834	55135487	ENSMMUG00000017628	229653	+	13946
12	92876997	92877534	12:92876997:92877534:-	137	-	12	92877057	93009573	ENSMMUG00000011875	132516	-	477
17	82912051	82918985	17:82912051:82918985:+	1	+	17	82891905	82975171	ENSMMUG00000007247	83266	+	6934
2	145676256	145683766	2:145676256:145683766:+	2	+	2	145624576	145689393	ENSMMUG00000012151	64817	+	7510
10	30974373	30975946	10:30974373:30975946:-	147	-	10	30956665	31045376	ENSMMUG00000023541	88711	-	1573
17	23867585	23897150	17:23867585:23897150:-	1	-	17	23897078	23904096	ENSMMUG00000016609	7018	-	72
16	58058720	58071243	16:58058720:58071243:+	24	+	16	57984101	58121563	ENSMMUG00000002166	137462	+	12523
13	74914291	74915704	13:74914291:74915704:+	2	+	13	74894444	74920001	ENSMMUG00000005149	25557	+	1413
X	70358743	70358869	X:70358743:70358869:+	1	+	X	70268441	70445761	ENSMMUG00000005663	177320	+	126
1	18413138	18426664	1:18413138:18426664:+	46	+	1	18399805	18443866	ENSMMUG00000019912	44061	+	13526
7	54936175	54942228	7:54936175:54942228:-	3	-	7	54922540	54992109	ENSMMUG00000020882	69569	-	6053
20	72733678	72741567	20:72733678:72741567:-	1	-	20	72724432	72768219	ENSMMUG00000008375	43787	-	7889
4	37144519	37147622	4:37144519:37147622:+	36	+	4	37129564	37171542	ENSMMUG00000001287	41978	+	3103
2	180940367	180941051	2:180940367:180941051:+	575	+	2	180737556	181209782	ENSMMUG00000016823	472226	+	684
1	33773472	33798126	1:33773472:33798126:-	18	-	1	33699090	33838447	ENSMMUG00000013520	139357	-	24654
15	10283960	10296533	15:10283960:10296533:-	12	-	15	10224852	10311377	ENSMMUG00000009327	86525	-	12573
4	155666152	155666535	4:155666152:155666535:+	10	+	4	155616865	155666837	ENSMMUG00000020366	49972	+	383
20	47924324	47983645	20:47924324:47983645:-	143	-	20	47829866	47924421	ENSMMUG00000021261	94555	-	97
18	43759960	43765253	18:43759960:43765253:+	3	+	18	43764707	43830424	ENSMMUG00000017290	65717	+	546
9	20466810	20467226	9:20466810:20467226:+	12	+	9	20107663	20563447	ENSMMUG00000015370	455784	+	416
8	96361586	96368614	8:96361586:96368614:+	17	+	8	96330243	96394622	ENSMMUG00000005561	64379	+	7028
10	67720865	67738198	10:67720865:67738198:+	117	+	10	67684575	67828040	ENSMMUG00000008516	143465	+	17333
17	71914179	71939313	17:71914179:71939313:+	2	+	17	71863249	73279623	ENSMMUG00000011376	1416374	+	25134
10	12790045	12792055	10:12790045:12792055:+	1053	+	10	12732449	12867612	ENSMMUG00000000918	135163	+	2010
3	70158784	70165444	3:70158784:70165444:-	16	-	3	70140411	70179062	ENSMMUG00000004679	38651	-	6660
9	64795950	64801973	9:64795950:64801973:+	58	+	9	64782932	64896654	ENSMMUG00000009479	113722	+	6023
1	134798863	134808201	1:134798863:134808201:+	13	+	1	134798876	134810619	ENSMMUG00000004902	11743	+	9325
2	155109654	155113402	2:155109654:155113402:+	14	+	2	154969148	155130786	ENSMMUG00000021772	161638	+	3748
12	66676628	66691409	12:66676628:66691409:-	8	-	12	66685149	66685243	ENSMMUG00000031288	94	-	94
12	66676628	66691409	12:66676628:66691409:-	8	-	12	66636131	66729112	ENSMMUG00000017364	92981	-	14781
11	805863	821478	11:805863:821478:+	124	+	11	740040	899308	ENSMMUG00000018650	159268	+	15615
3	52332105	52352841	3:52332105:52352841:+	3	+	3	52327332	52362458	ENSMMUG00000001003	35126	+	20736
12	83467444	83467622	12:83467444:83467622:+	2	+	12	83453378	83476213	ENSMMUG00000002519	22835	+	178
12	73856664	73924886	12:73856664:73924886:-	8	-	12	73802444	73924248	ENSMMUG00000010515	121804	-	67584
3	43799967	43800594	3:43799967:43800594:-	5	-	3	43783988	43829111	ENSMMUG00000007045	45123	-	627
13	47991430	47992344	13:47991430:47992344:-	5	-	13	47959142	48061454	ENSMMUG00000022843	102312	-	914
6	156450589	156451425	6:156450589:156451425:+	1	+	6	156395136	156451201	ENSMMUG00000011471	56065	+	612
9	1025478	1027596	9:1025478:1027596:-	57	-	9	988000	1066788	ENSMMUG00000005279	78788	-	2118
16	43889497	43900239	16:43889497:43900239:+	45	+	16	43858870	43933739	ENSMMUG00000010509	74869	+	10742
15	57626558	57628500	15:57626558:57628500:-	18	-	15	57603094	57688733	ENSMMUG00000004338	85639	-	1942
3	100093574	100098189	3:100093574:100098189:-	6	-	3	100085194	100115415	ENSMMUG00000003615	30221	-	4615
7	138235784	138235962	7:138235784:138235962:-	3	-	7	138194211	138238743	ENSMMUG00000015166	44532	-	178
1	88622994	88627179	1:88622994:88627179:-	2	-	1	88500483	88896323	ENSMMUG00000013205	395840	-	4185
16	59192596	59194386	16:59192596:59194386:+	29	+	16	59135965	59207981	ENSMMUG00000016751	72016	+	1790
13	125778541	125801309	13:125778541:125801309:+	1	+	13	125774883	125829598	ENSMMUG00000011129	54715	+	22768
13	131043933	131115966	13:131043933:131115966:+	11	+	13	130297531	131166979	ENSMMUG00000019739	869448	+	72033
11	53389646	53390034	11:53389646:53390034:-	1	-	11	53385843	53391377	ENSMMUG00000013271	5534	-	388
4	66657209	66665084	4:66657209:66665084:-	10	-	4	66578409	66666085	ENSMMUG00000005577	87676	-	7875
18	10597608	10597898	18:10597608:10597898:+	12	+	18	10318140	10682164	ENSMMUG00000001471	364024	+	290
11	31569973	31637056	11:31569973:31637056:-	8	-	11	31580733	31580835	ENSMMUG00000028436	102	-	102
11	31569973	31637056	11:31569973:31637056:-	8	-	11	31462656	31661642	ENSMMUG00000003221	198986	-	67083
4	34768886	34769343	4:34768886:34769343:+	14	+	4	34612261	34802563	ENSMMUG00000021718	190302	+	457
3	80682353	80684331	3:80682353:80684331:-	5	-	3	80649221	80787364	ENSMMUG00000006421	138143	-	1978
17	17913269	17918703	17:17913269:17918703:+	1	+	17	17836089	18010657	ENSMMUG00000002702	174568	+	5434
14	579518	580520	14:579518:580520:-	28	-	14	579175	585696	ENSMMUG00000007511	6521	-	1002
12	97149112	97151123	12:97149112:97151123:+	5	+	12	97138161	97182702	ENSMMUG00000023358	44541	+	2011
12	62972036	62973453	12:62972036:62973453:-	141	-	12	62959334	62973454	ENSMMUG00000031312	14120	-	1417
15	101299572	101309603	15:101299572:101309603:-	1	-	15	101267153	101332386	ENSMMUG00000003668	65233	-	10031
X	13086313	13086509	X:13086313:13086509:-	20	-	X	13084717	13126500	ENSMMUG00000015738	41783	-	196
8	49930919	49959659	8:49930919:49959659:+	3	+	8	49793973	50245663	ENSMMUG00000013149	451690	+	28740
19	64318804	64318911	19:64318804:64318911:+	13	+	19	64315786	64320998	ENSMMUG00000020051	5212	+	107
9	16741583	16743185	9:16741583:16743185:+	8	+	9	16711870	16788405	ENSMMUG00000016063	76535	+	1602
3	13313328	13315114	3:13313328:13315114:-	1	-	3	13292494	13327465	ENSMMUG00000003956	34971	-	1786
1	216706944	216747081	1:216706944:216747081:-	46	-	1	216552051	216712169	ENSMMUG00000008270	160118	-	5225
8	127606181	127608684	8:127606181:127608684:+	1	+	8	127602500	127625272	ENSMMUG00000003535	22772	+	2503
2	157899762	157900507	2:157899762:157900507:-	24	-	2	157892689	157917258	ENSMMUG00000022519	24569	-	745
6	36945670	36992381	6:36945670:36992381:-	1	-	6	36931228	37034081	ENSMMUG00000022166	102853	-	46711
20	23284477	23290598	20:23284477:23290598:+	2	+	20	23227038	23307029	ENSMMUG00000020428	79991	+	6121
8	106497174	106522881	8:106497174:106522881:+	6	+	8	106018026	106760910	ENSMMUG00000019407	742884	+	25707
16	30401942	30418715	16:30401942:30418715:-	3	-	16	30308557	30422054	ENSMMUG00000000750	113497	-	16773
5	140098037	140129905	5:140098037:140129905:+	17	+	5	140041448	140285661	ENSMMUG00000014953	244213	+	31868
15	41094317	41109888	15:41094317:41109888:+	11	+	15	41069299	41129636	ENSMMUG00000016605	60337	+	15571
18	16800337	16834612	18:16800337:16834612:+	3	+	18	16708944	16980054	ENSMMUG00000004321	271110	+	34275
1	13383885	13388560	1:13383885:13388560:+	1	+	1	13322960	13475395	ENSMMUG00000002171	152435	+	4675
3	38931598	38941046	3:38931598:38941046:-	3	-	3	38931577	39045568	ENSMMUG00000007206	113991	-	9448
1	143291314	143315381	1:143291314:143315381:+	1	+	1	143055412	143377239	ENSMMUG00000008638	321827	+	24067
12	22607238	22639985	12:22607238:22639985:+	124	+	12	22607253	22776457	ENSMMUG00000006180	169204	+	32732
20	22043783	22053134	20:22043783:22053134:-	35	-	20	22023480	22057066	ENSMMUG00000020525	33586	-	9351
10	89688915	89739334	10:89688915:89739334:+	20	+	10	89670265	89845152	ENSMMUG00000008955	174887	+	50419
15	103869638	103882806	15:103869638:103882806:-	1	-	15	103844188	103920601	ENSMMUG00000003006	76413	-	13168
1	10769460	10769638	1:10769460:10769638:+	11	+	1	10767608	10798436	ENSMMUG00000018558	30828	+	178
14	9789876	9791232	14:9789876:9791232:+	17	+	14	9744665	9852135	ENSMMUG00000022595	107470	+	1356
3	51234855	51235402	3:51234855:51235402:-	162	-	3	51234884	51254910	ENSMMUG00000014555	20026	-	518
3	142439747	142442691	3:142439747:142442691:+	505	+	3	142414892	142516607	ENSMMUG00000022727	101715	+	2944
X	117912070	117947202	X:117912070:117947202:-	13	-	X	117917855	117917966	ENSMMUG00000032678	111	-	111
X	117912070	117947202	X:117912070:117947202:-	13	-	X	117886945	117966258	ENSMMUG00000017669	79313	-	35132
15	25635918	25639892	15:25635918:25639892:+	55	+	15	25606310	25746262	ENSMMUG00000022759	139952	+	3974
14	123607629	123609585	14:123607629:123609585:-	7	-	14	123599280	123650556	ENSMMUG00000008048	51276	-	1956
1	213470604	213554979	1:213470604:213554979:+	1	+	1	213251339	213615328	ENSMMUG00000019995	363989	+	84375
3	505438	507833	3:505438:507833:+	82	+	3	498216	551089	ENSMMUG00000022331	52873	+	2395
5	1792237	1796357	5:1792237:1796357:-	1	-	5	1771768	1879130	ENSMMUG00000017000	107362	-	4120
14	25439373	25440543	14:25439373:25440543:+	26	+	14	25418520	25443646	ENSMMUG00000007831	25126	+	1170
16	53319382	53319721	16:53319382:53319721:+	1	+	16	53278400	53320194	ENSMMUG00000010433	41794	+	339
13	1120529	1196376	13:1120529:1196376:+	67	+	13	1155599	1298001	ENSMMUG00000009660	142402	+	40777
9	97025772	97033679	9:97025772:97033679:-	5	-	9	97025598	97036355	ENSMMUG00000020028	10757	-	7907
9	59865477	59941743	9:59865477:59941743:+	7	+	9	59416096	60169779	ENSMMUG00000018390	753683	+	76266
14	93367873	93369343	14:93367873:93369343:+	48	+	14	93305254	93409168	ENSMMUG00000001730	103914	+	1470
1	150259718	150261148	1:150259718:150261148:-	2	-	1	150214557	150285707	ENSMMUG00000007783	71150	-	1430
4	97571225	97637398	4:97571225:97637398:+	7	+	4	97344144	97642406	ENSMMUG00000009856	298262	+	66173
4	79895011	79925041	4:79895011:79925041:+	18	+	4	79890593	79995993	ENSMMUG00000009585	105400	+	30030
16	54407142	54407267	16:54407142:54407267:+	6	+	16	54404838	54407761	ENSMMUG00000013983	2923	+	125
8	143189876	143233095	8:143189876:143233095:-	2	-	8	143221102	143221192	ENSMMUG00000027072	90	-	90
8	143189876	143233095	8:143189876:143233095:-	2	-	8	143231866	143334573	ENSMMUG00000002336	102707	-	1229
8	56341076	56360976	8:56341076:56360976:-	3	-	8	56312781	56433288	ENSMMUG00000004064	120507	-	19900
1	216594872	216675882	1:216594872:216675882:-	202	-	1	216552051	216712169	ENSMMUG00000008270	160118	-	81010
14	24374690	24374878	14:24374690:24374878:+	1	+	14	24337182	24389449	ENSMMUG00000016937	52267	+	188
12	16291277	16298416	12:16291277:16298416:+	1	+	12	16269988	16300303	ENSMMUG00000010809	30315	+	7139
12	22542516	22607314	12:22542516:22607314:+	7	+	12	22607253	22776457	ENSMMUG00000006180	169204	+	61
20	65175212	65175393	20:65175212:65175393:+	4	+	20	65171777	65178580	ENSMMUG00000016726	6803	+	181
10	87575854	87600093	10:87575854:87600093:-	27	-	10	87502305	87814509	ENSMMUG00000005769	312204	-	24239
11	27272300	27273159	11:27272300:27273159:-	25	-	11	27265421	27310476	ENSMMUG00000003217	45055	-	859
5	43869964	43870719	5:43869964:43870719:-	1	-	5	43803981	43907620	ENSMMUG00000006705	103639	-	755
11	54650682	54651348	11:54650682:54651348:+	60	+	11	54641917	54683016	ENSMMUG00000001179	41099	+	666
4	126812501	126813398	4:126812501:126813398:+	12	+	4	126804909	126820735	ENSMMUG00000013566	15826	+	897
11	6844681	6844906	11:6844681:6844906:-	20	-	11	6839204	6851515	ENSMMUG00000016990	12311	-	225
4	68179551	68180744	4:68179551:68180744:+	4	+	4	68179091	68667815	ENSMMUG00000010345	488724	+	1193
18	56271691	56320561	18:56271691:56320561:+	5	+	18	56089640	56354903	ENSMMUG00000005145	265263	+	48870
13	27641791	27643092	13:27641791:27643092:-	4	-	13	27633411	27644451	ENSMMUG00000019747	11040	-	1301
5	177430974	177432930	5:177430974:177432930:+	15	+	5	177354466	177455910	ENSMMUG00000003518	101444	+	1956
19	56469649	56470996	19:56469649:56470996:+	1	+	19	56413031	56510623	ENSMMUG00000001427	97592	+	1347
18	55910176	55928514	18:55910176:55928514:+	27	+	18	55893229	55951623	ENSMMUG00000004434	58394	+	18338
15	8883659	8914818	15:8883659:8914818:+	1	+	15	8882572	8946062	ENSMMUG00000003799	63490	+	31159
1	9492540	9495045	1:9492540:9495045:-	1	-	1	9484612	9539222	ENSMMUG00000023678	54610	-	2505
3	129443009	129451879	3:129443009:129451879:-	16	-	3	129426086	129608458	ENSMMUG00000006766	182372	-	8870
18	10597613	10611374	18:10597613:10611374:+	3	+	18	10318140	10682164	ENSMMUG00000001471	364024	+	13761
7	168097026	168097431	7:168097026:168097431:+	3	+	7	168092460	168103310	ENSMMUG00000016552	10850	+	405
10	72575882	72578019	10:72575882:72578019:+	5	+	10	72573499	72588548	ENSMMUG00000020489	15049	+	2137
19	12458375	12458568	19:12458375:12458568:-	1	-	19	12458344	12463729	ENSMMUG00000005689	5385	-	193
11	67270645	67274829	11:67270645:67274829:+	8	+	11	67186528	67295052	ENSMMUG00000014853	108524	+	4184
4	100857844	100874658	4:100857844:100874658:-	3	-	4	100749406	100885729	ENSMMUG00000014703	136323	-	16814
18	72411713	72444507	18:72411713:72444507:+	5	+	18	72388036	72682055	ENSMMUG00000021792	294019	+	32794
14	119381398	119395917	14:119381398:119395917:+	14	+	14	119071112	119399992	ENSMMUG00000022347	328880	+	14519
1	212664882	212666697	1:212664882:212666697:+	7	+	1	212630904	212674345	ENSMMUG00000000016	43441	+	1815
3	20550643	20639787	3:20550643:20639787:+	5	+	3	20488993	20778372	ENSMMUG00000014384	289379	+	89144
11	125651997	125654252	11:125651997:125654252:-	7	-	11	125632567	125797508	ENSMMUG00000023107	164941	-	2255
11	29859750	29884082	11:29859750:29884082:-	1	-	11	29829142	30109742	ENSMMUG00000015817	280600	-	24332
1099548049624	48175	55596	1099548049624:48175:55596:+	6	+	1099548049624	8238	71129	ENSMMUG00000000184	62891	+	7421
1	64487774	64515595	1:64487774:64515595:-	1	-	1	64485431	64525846	ENSMMUG00000010931	40415	-	27821
3	47305492	47306007	3:47305492:47306007:+	19	+	3	47290591	47313180	ENSMMUG00000008601	22589	+	515
8	10976016	10980584	8:10976016:10980584:-	4	-	8	10944690	11170841	ENSMMUG00000000965	226151	-	4568
X	76196253	76197393	X:76196253:76197393:-	1	-	X	76179603	76463879	ENSMMUG00000022574	284276	-	1140
5	177438060	177440200	5:177438060:177440200:+	2	+	5	177354466	177455910	ENSMMUG00000003518	101444	+	2140
8	32878738	32888852	8:32878738:32888852:+	11	+	8	31914847	33051265	ENSMMUG00000000208	1136418	+	10114
20	28831721	28832060	20:28831721:28832060:+	66	+	20	28825712	28832867	ENSMMUG00000020878	7155	+	339
20	28831721	28832060	20:28831721:28832060:+	66	+	20	27940998	29536941	ENSMMUG00000020274	1595943	+	339
2	189031690	189036436	2:189031690:189036436:+	230	+	2	189031680	189086029	ENSMMUG00000019100	54349	+	4746
16	15081	29560	16:15081:29560:-	6	-	16	14348	47869	ENSMMUG00000005222	33521	-	14479
12	34792870	34800320	12:34792870:34800320:-	2	-	12	34671865	34793829	ENSMMUG00000011189	121964	-	959
7	167117271	167140135	7:167117271:167140135:-	7	-	7	167091625	167212638	ENSMMUG00000018123	121013	-	22864
7	151859802	151918736	7:151859802:151918736:-	9	-	7	151808202	151997964	ENSMMUG00000004606	189762	-	58934
3	71175248	71181408	3:71175248:71181408:-	6	-	3	71134598	71319614	ENSMMUG00000022394	185016	-	6160
6	127946611	127971887	6:127946611:127971887:-	601	-	6	127841023	128223792	ENSMMUG00000006165	382769	-	25276
13	126125480	126153868	13:126125480:126153868:+	5	+	13	125948757	126175790	ENSMMUG00000005610	227033	+	28388
12	64201502	64213926	12:64201502:64213926:+	1	+	12	64174432	64261656	ENSMMUG00000021931	87224	+	12424
13	69759021	69768609	13:69759021:69768609:-	4	-	13	69745468	69890608	ENSMMUG00000007868	145140	-	9588
7	36043559	36051566	7:36043559:36051566:+	1	+	7	35923838	36046386	ENSMMUG00000012690	122548	+	2827
8	68219084	68239655	8:68219084:68239655:-	9	-	8	68218680	68250373	ENSMMUG00000028974	31693	-	20571
12	4373287	4390425	12:4373287:4390425:-	4	-	12	3737013	5654016	ENSMMUG00000009885	1917003	-	17138
3	114016982	114017201	3:114016982:114017201:-	12	-	3	113998732	114020745	ENSMMUG00000005159	22013	-	219
6	17476987	17477159	6:17476987:17477159:+	27	+	6	17476657	17478073	ENSMMUG00000011892	1416	+	172
5	161579307	161589509	5:161579307:161589509:-	20	-	5	161509042	161708163	ENSMMUG00000012244	199121	-	10202
7	57504266	57505675	7:57504266:57505675:+	91	+	7	57473836	57535440	ENSMMUG00000023474	61604	+	1409
7	27620906	27621117	7:27620906:27621117:+	1070	+	7	27478619	27656531	ENSMMUG00000009839	177912	+	211
3	82448482	82451810	3:82448482:82451810:-	3	-	3	82444951	82489016	ENSMMUG00000017382	44065	-	3328
12	38002013	38010974	12:38002013:38010974:-	3	-	12	37971911	38018930	ENSMMUG00000023006	47019	-	8961
1	216832375	216878281	1:216832375:216878281:-	12	-	1	216832372	216954404	ENSMMUG00000004206	122032	-	45906
13	45956556	45959232	13:45956556:45959232:+	8	+	13	45769320	46305476	ENSMMUG00000014425	536156	+	2676
1	62680243	62698907	1:62680243:62698907:+	1	+	1	62646204	62712100	ENSMMUG00000012850	65896	+	18664
8	102786300	102791566	8:102786300:102791566:-	8	-	8	102773984	102804875	ENSMMUG00000004387	30891	-	5266
7	69103737	69104972	7:69103737:69104972:-	2	-	7	69100308	69123910	ENSMMUG00000022678	23602	-	1235
6	153669464	153675309	6:153669464:153675309:+	7	+	6	153639521	153771606	ENSMMUG00000010997	132085	+	5845
15	97502256	97567150	15:97502256:97567150:-	1	-	15	97476468	97685374	ENSMMUG00000020357	208906	-	64894
1	69736337	69742334	1:69736337:69742334:+	14	+	1	69702957	69765036	ENSMMUG00000000643	62079	+	5997
6	143170176	143170274	6:143170176:143170274:-	1	-	6	143064480	143527465	ENSMMUG00000020465	462985	-	98
11	96277984	96286926	11:96277984:96286926:-	1	-	11	96262932	96310680	ENSMMUG00000018898	47748	-	8942
5	12332672	12335871	5:12332672:12335871:-	5	-	5	12308481	12343657	ENSMMUG00000005730	35176	-	3199
20	82297550	82303978	20:82297550:82303978:+	4	+	20	82276512	82309470	ENSMMUG00000008568	32958	+	6428
18	52236055	52262718	18:52236055:52262718:+	11	+	18	52141663	52269269	ENSMMUG00000001245	127606	+	26663
5	166712327	166727580	5:166712327:166727580:-	17	-	5	166711118	166883646	ENSMMUG00000008868	172528	-	15253
15	22845723	22860137	15:22845723:22860137:+	1	+	15	22842739	22849551	ENSMMUG00000005843	6812	+	3828
6	93225329	93236100	6:93225329:93236100:+	2	+	6	93142270	93242890	ENSMMUG00000018542	100620	+	10771
6	170348676	170356962	6:170348676:170356962:+	104	+	6	170292566	170363846	ENSMMUG00000019926	71280	+	8286
17	2016228	2046124	17:2016228:2046124:-	1	-	17	2005150	2089942	ENSMMUG00000007373	84792	-	29896
14	37697295	37698694	14:37697295:37698694:-	5	-	14	37673669	37716127	ENSMMUG00000021646	42458	-	1399
20	46387954	46391074	20:46387954:46391074:-	16	-	20	46356461	46435713	ENSMMUG00000008290	79252	-	3120
2	42903964	42912271	2:42903964:42912271:-	3	-	2	42898040	43013129	ENSMMUG00000010034	115089	-	8307
2	48134225	48135616	2:48134225:48135616:+	24	+	2	48054669	48144677	ENSMMUG00000001342	90008	+	1391
7	85728735	85728851	7:85728735:85728851:-	2	-	7	85719521	85738731	ENSMMUG00000018381	19210	-	116
2	85277058	85358011	2:85277058:85358011:-	95	-	2	85059698	85663910	ENSMMUG00000004273	604212	-	80953
11	85711475	85711589	11:85711475:85711589:+	6	+	11	85681557	85767585	ENSMMUG00000011580	86028	+	114
17	20817656	20838369	17:20817656:20838369:-	13	-	17	20519017	20899547	ENSMMUG00000011594	380530	-	20713
13	60922428	60924373	13:60922428:60924373:+	12	+	13	60918213	60961586	ENSMMUG00000000498	43373	+	1945
2	88330875	88331536	2:88330875:88331536:+	10	+	2	88320309	88350874	ENSMMUG00000020954	30565	+	661
2	86313917	86314078	2:86313917:86314078:-	32	-	2	86300606	86333557	ENSMMUG00000004921	32951	-	161
10	18421467	18421811	10:18421467:18421811:+	1	+	10	18394112	18424140	ENSMMUG00000016555	30028	+	344
1	65611913	65632663	1:65611913:65632663:+	8	+	1	65574477	65656828	ENSMMUG00000000386	82351	+	20750
18	55450589	55456724	18:55450589:55456724:-	1	-	18	55400956	55528045	ENSMMUG00000002204	127089	-	6135
20	16004730	16007156	20:16004730:16007156:+	8	+	20	15950438	16014033	ENSMMUG00000005919	63595	+	2426
7	164268844	164283671	7:164268844:164283671:+	1	+	7	164275879	164275951	ENSMMUG00000026308	72	+	72
7	164268844	164283671	7:164268844:164283671:+	1	+	7	164274918	164274990	ENSMMUG00000025795	72	+	72
7	164268844	164283671	7:164268844:164283671:+	1	+	7	164272804	164272876	ENSMMUG00000028125	72	+	72
7	164268844	164283671	7:164268844:164283671:+	1	+	7	164278799	164278874	ENSMMUG00000026359	75	+	75
7	164268844	164283671	7:164268844:164283671:+	1	+	7	164271812	164271884	ENSMMUG00000026081	72	+	72
7	164268844	164283671	7:164268844:164283671:+	1	+	7	164277498	164277570	ENSMMUG00000023952	72	+	72
7	164268844	164283671	7:164268844:164283671:+	1	+	7	164279815	164279889	ENSMMUG00000034542	74	+	74
7	164268844	164283671	7:164268844:164283671:+	1	+	7	164273947	164274018	ENSMMUG00000025526	71	+	71
7	164268844	164283671	7:164268844:164283671:+	1	+	7	164270224	164270296	ENSMMUG00000026211	72	+	72
7	164268844	164283671	7:164268844:164283671:+	1	+	7	164269272	164269344	ENSMMUG00000024558	72	+	72
6	134597821	134599005	6:134597821:134599005:-	278	-	6	134593736	134627667	ENSMMUG00000001515	33931	-	1184
7	30737972	30740485	7:30737972:30740485:-	4	-	7	30614467	30745466	ENSMMUG00000007509	130999	-	2513
7	153902646	153908066	7:153902646:153908066:-	1	-	7	153750353	153998665	ENSMMUG00000000321	248312	-	5420
11	120704555	120728386	11:120704555:120728386:-	2	-	11	120670849	120867339	ENSMMUG00000019861	196490	-	23831
18	11084983	11090209	18:11084983:11090209:+	10	+	18	10953583	11099665	ENSMMUG00000019892	146082	+	5226
5	36701467	36705347	5:36701467:36705347:+	1	+	5	36403080	36734407	ENSMMUG00000007805	331327	+	3880
10	25408278	25413672	10:25408278:25413672:-	11	-	10	25404537	25483052	ENSMMUG00000003385	78515	-	5394
18	34968675	34989126	18:34968675:34989126:+	6	+	18	34928453	35056832	ENSMMUG00000014553	128379	+	20451
10	46839289	46851601	10:46839289:46851601:-	17	-	10	46665202	46924277	ENSMMUG00000006519	259075	-	12312
16	7319594	7319985	16:7319594:7319985:-	5	-	16	7318320	7343973	ENSMMUG00000013510	25653	-	391
4	17486258	17491380	4:17486258:17491380:+	494	+	4	17486255	17621486	ENSMMUG00000001990	135231	+	5122
14	54831635	54834595	14:54831635:54834595:+	16	+	14	54731526	54846487	ENSMMUG00000022548	114961	+	2960
7	20648968	20656041	7:20648968:20656041:-	84	-	7	20621089	20683872	ENSMMUG00000014515	62783	-	7073
14	75867803	75867992	14:75867803:75867992:-	367	-	14	75862823	76013248	ENSMMUG00000017355	150425	-	189
4	146445133	146447669	4:146445133:146447669:-	356	-	4	146443780	146483530	ENSMMUG00000017558	39750	-	2536
17	59877712	59878696	17:59877712:59878696:-	32	-	17	59828434	59912672	ENSMMUG00000007529	84238	-	984
1	111959974	111971286	1:111959974:111971286:-	16	-	1	111946590	111985244	ENSMMUG00000000390	38654	-	11312
7	87010861	87011752	7:87010861:87011752:+	2	+	7	87008384	87017558	ENSMMUG00000014391	9174	+	891
6	79681293	79681630	6:79681293:79681630:+	2	+	6	79659709	79769119	ENSMMUG00000011513	109410	+	337
12	41120819	41129555	12:41120819:41129555:+	5	+	12	41001112	41155991	ENSMMUG00000008502	154879	+	8736
1	157475852	157476461	1:157475852:157476461:-	1	-	1	157450855	157491937	ENSMMUG00000011733	41082	-	609
1	120874016	120882523	1:120874016:120882523:-	15	-	1	120845780	120874174	ENSMMUG00000008509	28394	-	158
1	117393488	117398424	1:117393488:117398424:-	14	-	1	117385687	117502656	ENSMMUG00000014620	116969	-	4936
15	27285197	27297668	15:27285197:27297668:+	1	+	15	27283891	27347364	ENSMMUG00000019357	63473	+	12471
11	6746593	6747543	11:6746593:6747543:-	4	-	11	6722126	6768010	ENSMMUG00000018685	45884	-	950
11	47829393	47849742	11:47829393:47849742:+	3	+	11	47842495	47842607	ENSMMUG00000027555	112	+	112
11	47829393	47849742	11:47829393:47849742:+	3	+	11	47648948	47898278	ENSMMUG00000010565	249330	+	20349
11	5744182	5746810	11:5744182:5746810:-	105	-	11	5694024	5744435	ENSMMUG00000011512	50411	-	253
13	50424085	50457795	13:50424085:50457795:-	3	-	13	50103130	50538489	ENSMMUG00000002905	435359	-	33710
20	14353896	14358221	20:14353896:14358221:+	9	+	20	14249738	14378057	ENSMMUG00000017379	128319	+	4325
8	126907624	126918355	8:126907624:126918355:-	4	-	8	126899630	126960147	ENSMMUG00000015122	60517	-	10731
16	18230955	18231532	16:18230955:18231532:-	1	-	16	18199824	18237057	ENSMMUG00000013533	37233	-	577
14	73162161	73162840	14:73162161:73162840:+	1	+	14	73155912	73177189	ENSMMUG00000010686	21277	+	679
9	13586940	13597938	9:13586940:13597938:-	6	-	9	13583550	13612280	ENSMMUG00000021233	28730	-	10998
1	44519059	44536852	1:44519059:44536852:-	2	-	1	44394426	44592134	ENSMMUG00000016215	197708	-	17793
20	56916187	56916746	20:56916187:56916746:-	2657	-	20	56916179	56916315	ENSMMUG00000025577	136	-	128
20	56916187	56916746	20:56916187:56916746:-	2657	-	20	56875230	56959339	ENSMMUG00000014625	84109	-	559
7	28317748	28339832	7:28317748:28339832:-	62	-	7	28185539	28376608	ENSMMUG00000003684	191069	-	22084
16	27080915	27082237	16:27080915:27082237:-	1	-	16	27056156	27097470	ENSMMUG00000020403	41314	-	1322
16	27080915	27082237	16:27080915:27082237:-	1	-	16	27000102	27279087	ENSMMUG00000009069	278985	-	1322
5	146568057	146568289	5:146568057:146568289:-	4	-	5	146523534	146692834	ENSMMUG00000021300	169300	-	232
2	173225548	173247744	2:173225548:173247744:-	2	-	2	173174571	173295036	ENSMMUG00000010033	120465	-	22196
2	56258658	56297671	2:56258658:56297671:-	4	-	2	56180934	56506708	ENSMMUG00000012574	325774	-	39013
4	166593665	166614072	4:166593665:166614072:-	2	-	4	166500726	166614065	ENSMMUG00000015331	113339	-	20400
1	213882011	213907275	1:213882011:213907275:+	10	+	1	213882010	213983178	ENSMMUG00000019914	101168	+	25264
10	75493212	75493781	10:75493212:75493781:+	44	+	10	75398772	75509842	ENSMMUG00000002181	111070	+	569
7	83052990	83053251	7:83052990:83053251:-	4	-	7	83052918	83053251	ENSMMUG00000036452	333	-	261
4	24832590	24834472	4:24832590:24834472:-	14	-	4	24816725	24878806	ENSMMUG00000017497	62081	-	1882
10	62591459	62592520	10:62591459:62592520:-	1	-	10	62531349	62603188	ENSMMUG00000020802	71839	-	1061
18	5193897	5211575	18:5193897:5211575:-	594	-	18	5138515	5272731	ENSMMUG00000022097	134216	-	17678
15	100207814	100217730	15:100207814:100217730:-	63	-	15	100096214	100277725	ENSMMUG00000000871	181511	-	9916
14	40647803	40712652	14:40647803:40712652:+	4	+	14	40637972	40912587	ENSMMUG00000006842	274615	+	64849
10	82397240	82402831	10:82397240:82402831:-	5	-	10	82389352	82409967	ENSMMUG00000004304	20615	-	5591
14	791732	795007	14:791732:795007:+	5	+	14	739094	817990	ENSMMUG00000003620	78896	+	3275
3	56621064	56626336	3:56621064:56626336:+	938	+	3	56328215	56931181	ENSMMUG00000022555	602966	+	5272
12	60736525	60737183	12:60736525:60737183:-	30	-	12	60581005	60921710	ENSMMUG00000022425	340705	-	658
2	99073661	99090363	2:99073661:99090363:-	2	-	2	98722368	99090362	ENSMMUG00000021927	367994	-	16701
7	136753253	136757392	7:136753253:136757392:+	5	+	7	136747634	136791472	ENSMMUG00000004910	43838	+	4139
13	38882084	38919016	13:38882084:38919016:+	1	+	13	38917174	38944929	ENSMMUG00000020573	27755	+	1842
1	39684359	39727496	1:39684359:39727496:-	10	-	1	39669523	39901945	ENSMMUG00000009679	232422	-	43137
15	43533059	43546291	15:43533059:43546291:+	1	+	15	43533056	43612772	ENSMMUG00000012597	79716	+	13232
1	223644121	223659978	1:223644121:223659978:-	11	-	1	223609350	223662705	ENSMMUG00000009226	53355	-	15857
20	65510009	65510300	20:65510009:65510300:-	89	-	20	65506902	65511063	ENSMMUG00000020260	4161	-	291
20	65510009	65510300	20:65510009:65510300:-	89	-	20	65462017	65541815	ENSMMUG00000014446	79798	-	291
6	121001858	121060283	6:121001858:121060283:-	2	-	6	120995287	121108020	ENSMMUG00000004409	112733	-	58425
11	28010351	28022271	11:28010351:28022271:+	5	+	11	27997294	28039778	ENSMMUG00000021741	42484	+	11920
9	28689325	28689634	9:28689325:28689634:+	3	+	9	28625732	28714250	ENSMMUG00000008268	88518	+	309
14	63815099	63826626	14:63815099:63826626:+	9	+	14	63789800	63843087	ENSMMUG00000015016	53287	+	11527
13	55089465	55120971	13:55089465:55120971:+	2	+	13	55108528	55142729	ENSMMUG00000030834	34201	+	12443
16	42936881	42965370	16:42936881:42965370:+	1	+	16	42934200	42979548	ENSMMUG00000009133	45348	+	28489
13	50120714	50125647	13:50120714:50125647:-	5	-	13	50103130	50538489	ENSMMUG00000002905	435359	-	4933
16	5077669	5091187	16:5077669:5091187:+	19	+	16	5049012	5122349	ENSMMUG00000010465	73337	+	13518
17	24052043	24125439	17:24052043:24125439:+	2	+	17	24035460	24204800	ENSMMUG00000012634	169340	+	73396
16	70630805	70640428	16:70630805:70640428:-	2	-	16	70629516	70701620	ENSMMUG00000004756	72104	-	9623
1	46462652	46478509	1:46462652:46478509:+	3	+	1	46453562	46534614	ENSMMUG00000012477	81052	+	15857
1	2038799	2057429	1:2038799:2057429:-	262	-	1	1978416	2057413	ENSMMUG00000009943	78997	-	18614
2	50623220	50624613	2:50623220:50624613:+	347	+	2	50571842	50697030	ENSMMUG00000019938	125188	+	1393
1	30726035	30743032	1:30726035:30743032:-	15	-	1	30656870	30771570	ENSMMUG00000012965	114700	-	16997
7	100674880	100696819	7:100674880:100696819:+	15	+	7	100613562	100692014	ENSMMUG00000009654	78452	+	17134
7	94092926	94095912	7:94092926:94095912:-	1	-	7	94053851	94167563	ENSMMUG00000003120	113712	-	2986
14	62796303	62812201	14:62796303:62812201:+	9	+	14	62633351	62818667	ENSMMUG00000021142	185316	+	15898
1	226703113	226707547	1:226703113:226707547:-	2	-	1	226674389	226891111	ENSMMUG00000002285	216722	-	4434
16	24725926	24731285	16:24725926:24731285:+	5	+	16	24679510	24774367	ENSMMUG00000019667	94857	+	5359
1	162282050	162286144	1:162282050:162286144:+	13	+	1	162134780	162352464	ENSMMUG00000004563	217684	+	4094
3	15285052	15325361	3:15285052:15325361:+	20	+	3	14950326	15391458	ENSMMUG00000019571	441132	+	40309
3	38782439	38785386	3:38782439:38785386:+	185	+	3	38760719	38802446	ENSMMUG00000017056	41727	+	2947
4	33999629	34052242	4:33999629:34052242:-	202	-	4	33993827	34116354	ENSMMUG00000019532	122527	-	52613
7	64554962	64555120	7:64554962:64555120:+	5	+	7	64501106	64586467	ENSMMUG00000029525	85361	+	158
17	54265004	54298305	17:54265004:54298305:-	6	-	17	54147162	54584460	ENSMMUG00000019097	437298	-	33301
1099214734597	31188	41562	1099214734597:31188:41562:-	43	-	1099214734597	3947	57857	ENSMMUG00000011381	53910	-	10374
7	19919306	19920644	7:19919306:19920644:-	2	-	7	19906628	19934858	ENSMMUG00000008175	28230	-	1338
13	40439922	40441751	13:40439922:40441751:-	102	-	13	40137998	40441730	ENSMMUG00000015508	303732	-	1808
7	56464448	56473530	7:56464448:56473530:+	4	+	7	56422451	56485646	ENSMMUG00000007430	63195	+	9082
15	43419342	43419536	15:43419342:43419536:+	13	+	15	43397168	43444622	ENSMMUG00000017458	47454	+	194
18	27746194	27756586	18:27746194:27756586:+	21	+	18	27746195	27874344	ENSMMUG00000003302	128149	+	10391
2	102935147	102949113	2:102935147:102949113:-	14	-	2	102856805	102949094	ENSMMUG00000008070	92289	-	13947
15	7224567	7227573	15:7224567:7227573:-	2	-	15	7193917	7263027	ENSMMUG00000009973	69110	-	3006
14	75893941	75897906	14:75893941:75897906:-	5	-	14	75862823	76013248	ENSMMUG00000017355	150425	-	3965
3	103903383	103977287	3:103903383:103977287:+	27	+	3	103836783	104079967	ENSMMUG00000002987	243184	+	73904
10	29176838	29197101	10:29176838:29197101:+	7	+	10	29133635	29242303	ENSMMUG00000010403	108668	+	20263
1099214729025	12195	21983	1099214729025:12195:21983:-	19	-	1099214729025	2593	31498	ENSMMUG00000006286	28905	-	9788
5	131790766	131807179	5:131790766:131807179:+	12	+	5	131766538	131856372	ENSMMUG00000018184	89834	+	16413
20	20679111	20682901	20:20679111:20682901:+	3	+	20	20638928	20700959	ENSMMUG00000017725	62031	+	3790
X	55375856	55376083	X:55375856:55376083:-	41	-	X	55375304	55376081	ENSMMUG00000018590	777	-	225
9	47140128	47158445	9:47140128:47158445:+	1	+	9	47101641	47182515	ENSMMUG00000017943	80874	+	18317
7	43944134	43944287	7:43944134:43944287:-	4	-	7	43936531	44008431	ENSMMUG00000015447	71900	-	153
19	18553449	18554174	19:18553449:18554174:+	34	+	19	18548797	18557674	ENSMMUG00000023293	8877	+	725
20	2317871	2320871	20:2317871:2320871:-	2	-	20	2276721	2324421	ENSMMUG00000019242	47700	-	3000
7	42505206	42511496	7:42505206:42511496:+	8	+	7	42490395	42531394	ENSMMUG00000014005	40999	+	6290
7	163180157	163180686	7:163180157:163180686:+	271	+	7	163116076	163208458	ENSMMUG00000011706	92382	+	529
11	78301916	78307297	11:78301916:78307297:-	7	-	11	78221983	78714965	ENSMMUG00000013804	492982	-	5381
16	27227780	27243137	16:27227780:27243137:-	33	-	16	27000102	27279087	ENSMMUG00000009069	278985	-	15357
1099548049624	11056	21174	1099548049624:11056:21174:+	8	+	1099548049624	8238	71129	ENSMMUG00000000184	62891	+	10118
7	53409794	53412852	7:53409794:53412852:-	6	-	7	53317093	53482641	ENSMMUG00000029563	165548	-	3058
8	43669608	43689002	8:43669608:43689002:+	5	+	8	43678619	43678779	ENSMMUG00000025908	160	+	160
8	43669608	43689002	8:43669608:43689002:+	5	+	8	43664458	43690659	ENSMMUG00000017158	26201	+	19394
6	52947173	52949625	6:52947173:52949625:-	3	-	6	52902746	52958031	ENSMMUG00000010376	55285	-	2452
16	61498579	61525390	16:61498579:61525390:-	23	-	16	61043444	61579957	ENSMMUG00000005637	536513	-	26811
10	83527743	83544665	10:83527743:83544665:+	27	+	10	83498222	83614235	ENSMMUG00000004878	116013	+	16922
13	55590263	55594327	13:55590263:55594327:-	5	-	13	55563702	55595417	ENSMMUG00000030833	31715	-	4064
1	133116342	133117092	1:133116342:133117092:+	3	+	1	133115696	133123648	ENSMMUG00000016089	7952	+	750
16	43264499	43277393	16:43264499:43277393:-	1	-	16	43229145	43353881	ENSMMUG00000011443	124736	-	12894
4	17607980	17616007	4:17607980:17616007:+	8	+	4	17486255	17621486	ENSMMUG00000001990	135231	+	8027
15	12542332	12598941	15:12542332:12598941:+	7	+	15	12542320	12602444	ENSMMUG00000022919	60124	+	56609
4	17875545	17881383	4:17875545:17881383:-	314	-	4	17810586	18037315	ENSMMUG00000010731	226729	-	5838
17	1691263	1709080	17:1691263:1709080:+	1	+	17	1671946	1777113	ENSMMUG00000020262	105167	+	17817
16	35227544	35236000	16:35227544:35236000:-	8	-	16	35202452	35323662	ENSMMUG00000022528	121210	-	8456
11	818730	818951	11:818730:818951:+	20	+	11	740040	899308	ENSMMUG00000018650	159268	+	221
9	68462186	68464716	9:68462186:68464716:-	5	-	9	68443076	68519978	ENSMMUG00000016652	76902	-	2530
9	103706795	103717100	9:103706795:103717100:+	9	+	9	103666153	103726134	ENSMMUG00000015324	59981	+	10305
17	6131809	6181297	17:6131809:6181297:+	72	+	17	6052451	6202096	ENSMMUG00000014841	149645	+	49488
15	92635506	92635707	15:92635506:92635707:-	1	-	15	92566845	92635708	ENSMMUG00000018226	68863	-	201
6	139556212	139582586	6:139556212:139582586:+	2	+	6	139203752	139662280	ENSMMUG00000000419	458528	+	26374
2	80629137	80680165	2:80629137:80680165:+	19	+	2	79924154	80680126	ENSMMUG00000021620	755972	+	50989
7	21835500	21839433	7:21835500:21839433:+	11	+	7	21807453	21839431	ENSMMUG00000017076	31978	+	3931
11	3035751	3035889	11:3035751:3035889:+	1	+	11	2998544	3054869	ENSMMUG00000004172	56325	+	138
8	69886246	69888469	8:69886246:69888469:-	3	-	8	69823898	69970621	ENSMMUG00000014424	146723	-	2223
12	97167464	97169108	12:97167464:97169108:+	4	+	12	97138161	97182702	ENSMMUG00000023358	44541	+	1644
3	88908458	88988436	3:88908458:88988436:+	53	+	3	88802145	89379930	ENSMMUG00000023104	577785	+	79978
12	33516235	33534592	12:33516235:33534592:+	2	+	12	33509999	33536965	ENSMMUG00000023058	26966	+	18357
6	14477657	14516171	6:14477657:14516171:+	7	+	6	14327645	14647696	ENSMMUG00000015489	320051	+	38514
9	63733529	63733717	9:63733529:63733717:-	31	-	9	63701263	63776255	ENSMMUG00000011281	74992	-	188
8	104724243	104729959	8:104724243:104729959:-	4	-	8	104712740	104746629	ENSMMUG00000020765	33889	-	5716
1	61629682	61630657	1:61629682:61630657:-	3	-	1	61629638	61630643	ENSMMUG00000032072	1005	-	961
20	11032420	11043411	20:11032420:11043411:+	45	+	20	11014852	11251302	ENSMMUG00000006515	236450	+	10991
5	4478360	4478531	5:4478360:4478531:-	19	-	5	4455887	4488143	ENSMMUG00000023394	32256	-	171
11	6673100	6673340	11:6673100:6673340:+	101	+	11	6646755	6682883	ENSMMUG00000018677	36128	+	240
11	77783313	77785907	11:77783313:77785907:-	41	-	11	77734698	77883383	ENSMMUG00000011671	148685	-	2594
6	74339934	74346979	6:74339934:74346979:-	1	-	6	74226551	74466735	ENSMMUG00000001360	240184	-	7045
11	50801215	50802198	11:50801215:50802198:-	12	-	11	50798634	50815747	ENSMMUG00000009457	17113	-	983
14	62211455	62213575	14:62211455:62213575:-	17	-	14	62200697	62284008	ENSMMUG00000009204	83311	-	2120
1	186075220	186082642	1:186075220:186082642:-	6	-	1	186075220	186201136	ENSMMUG00000005409	125916	-	7422
6	124531287	124535724	6:124531287:124535724:+	11	+	6	124486440	124586602	ENSMMUG00000011214	100162	+	4437
15	73939782	73957684	15:73939782:73957684:+	1	+	15	73743837	74012735	ENSMMUG00000000802	268898	+	17902
2	176004076	176019765	2:176004076:176019765:-	11	-	2	175961646	176052890	ENSMMUG00000031438	91244	-	15689
11	118703419	118703933	11:118703419:118703933:-	178	-	11	118419486	118703946	ENSMMUG00000005421	284460	-	514
4	145976174	146002500	4:145976174:146002500:-	2	-	4	145676158	146090373	ENSMMUG00000022354	414215	-	26326
19	41064107	41064902	19:41064107:41064902:+	1	+	19	41058467	41069224	ENSMMUG00000005887	10757	+	795
11	109667907	109671681	11:109667907:109671681:-	1	-	11	109655955	109742087	ENSMMUG00000000512	86132	-	3774
2	91542702	91543204	2:91542702:91543204:-	1	-	2	91520041	91556156	ENSMMUG00000019130	36115	-	502
19	5511136	5517617	19:5511136:5517617:-	29	-	19	5487586	5523901	ENSMMUG00000017968	36315	-	6481
11	22802482	22822274	11:22802482:22822274:-	2	-	11	22759161	22853816	ENSMMUG00000006641	94655	-	19792
17	1617664	1618789	17:1617664:1618789:+	11	+	17	1617652	1658101	ENSMMUG00000001920	40449	+	1125
5	19309943	19311647	5:19309943:19311647:-	29	-	5	19282141	19339984	ENSMMUG00000009637	57843	-	1704
9	18800558	18806186	9:18800558:18806186:+	7	+	9	18433952	18841532	ENSMMUG00000007445	407580	+	5628
X	74126646	74127935	X:74126646:74127935:-	1	-	X	74103700	74216698	ENSMMUG00000015619	112998	-	1289
9	12860794	12860957	9:12860794:12860957:+	4	+	9	12825339	13102120	ENSMMUG00000011956	276781	+	163
9	99512568	99512716	9:99512568:99512716:-	272	-	9	99489015	99611921	ENSMMUG00000023765	122906	-	148
11	131699898	131700045	11:131699898:131700045:-	8	-	11	131672298	131722899	ENSMMUG00000009048	50601	-	147
11	122485319	122499236	11:122485319:122499236:+	4	+	11	122497470	122505863	ENSMMUG00000021563	8393	+	1766
1	213882011	213971141	1:213882011:213971141:+	1	+	1	213882010	213983178	ENSMMUG00000019914	101168	+	89130
8	97402967	97406149	8:97402967:97406149:+	109	+	8	97396940	97454436	ENSMMUG00000005356	57496	+	3182
9	59644597	59644759	9:59644597:59644759:+	13	+	9	59416096	60169779	ENSMMUG00000018390	753683	+	162
1	72681023	72684585	1:72681023:72684585:+	94	+	1	72329177	72878567	ENSMMUG00000021917	549390	+	3562
8	76808640	76809400	8:76808640:76809400:-	15	-	8	76735049	76815119	ENSMMUG00000022325	80070	-	760
2	33856623	33891828	2:33856623:33891828:+	1	+	2	33850799	33956768	ENSMMUG00000001943	105969	+	35205
2	83609704	83613680	2:83609704:83613680:+	1207	+	2	83582933	83652495	ENSMMUG00000017903	69562	+	3976
4	83359941	83369360	4:83359941:83369360:+	1	+	4	83349444	83440523	ENSMMUG00000017028	91079	+	9419
15	7233500	7233693	15:7233500:7233693:-	716	-	15	7193917	7263027	ENSMMUG00000009973	69110	-	193
16	24880151	24902761	16:24880151:24902761:-	12	-	16	24858826	25028894	ENSMMUG00000014413	170068	-	22610
13	96272338	96274365	13:96272338:96274365:+	20	+	13	96274331	96278515	ENSMMUG00000019423	4184	+	34
7	19375246	19379501	7:19375246:19379501:-	2	-	7	19370375	19443532	ENSMMUG00000001737	73157	-	4255
16	34631844	34632018	16:34631844:34632018:-	23	-	16	34631845	34644051	ENSMMUG00000017234	12206	-	173
3	143036566	143039078	3:143036566:143039078:-	4	-	3	143023716	143295625	ENSMMUG00000000383	271909	-	2512
15	7233500	7233687	15:7233500:7233687:-	46	-	15	7193917	7263027	ENSMMUG00000009973	69110	-	187
10	84287773	84288213	10:84287773:84288213:+	16	+	10	84281180	84295572	ENSMMUG00000005341	14392	+	440
1	46843776	46844301	1:46843776:46844301:+	1	+	1	46621027	46854853	ENSMMUG00000015555	233826	+	525
4	24868295	24875965	4:24868295:24875965:-	2	-	4	24816725	24878806	ENSMMUG00000017497	62081	-	7670
18	72987490	72990693	18:72987490:72990693:+	54	+	18	72971528	73046153	ENSMMUG00000009151	74625	+	3203
6	150748243	150748836	6:150748243:150748836:+	17	+	6	150560144	150791712	ENSMMUG00000010615	231568	+	593
1	110511215	110511983	1:110511215:110511983:-	89	-	1	110480558	110877679	ENSMMUG00000019714	397121	-	768
11	47858596	47866793	11:47858596:47866793:+	8	+	11	47648948	47898278	ENSMMUG00000010565	249330	+	8197
19	64323054	64325336	19:64323054:64325336:-	22	-	19	64322375	64326181	ENSMMUG00000022622	3806	-	2282
9	75584495	75594982	9:75584495:75594982:-	14	-	9	75507735	75612117	ENSMMUG00000013152	104382	-	10487
1	220183136	220185449	1:220183136:220185449:-	7	-	1	220135751	220231658	ENSMMUG00000010073	95907	-	2313
7	13281145	13285538	7:13281145:13285538:-	5	-	7	13201934	13314206	ENSMMUG00000002337	112272	-	4393
11	72058998	72059274	11:72058998:72059274:-	6	-	11	72049072	72238820	ENSMMUG00000012362	189748	-	276
4	15473555	15474653	4:15473555:15474653:+	4	+	4	15449708	15485609	ENSMMUG00000015362	35901	+	1098
1	189113028	189116190	1:189113028:189116190:-	47	-	1	188894422	189215500	ENSMMUG00000014498	321078	-	3162
10	331580	346289	10:331580:346289:-	4	-	10	309811	363117	ENSMMUG00000015558	53306	-	14709
10	15418465	15419201	10:15418465:15419201:-	7	-	10	15396728	15444678	ENSMMUG00000019636	47950	-	736
1	40859837	40860450	1:40859837:40860450:-	4	-	1	40835230	40865962	ENSMMUG00000023199	30732	-	613
7	157267332	157267556	7:157267332:157267556:-	1	-	7	157267063	157296840	ENSMMUG00000007763	29777	-	224
1	11679776	11680245	1:11679776:11680245:-	70	-	1	11378963	11846913	ENSMMUG00000021399	467950	-	469
3	167906856	167911600	3:167906856:167911600:-	1	-	3	167897823	168036012	ENSMMUG00000004801	138189	-	4744
1	13384848	13413397	1:13384848:13413397:+	1	+	1	13322960	13475395	ENSMMUG00000002171	152435	+	28549
17	93354409	93358090	17:93354409:93358090:+	1	+	17	93330928	93386855	ENSMMUG00000019297	55927	+	3681
16	49780274	49781674	16:49780274:49781674:-	2	-	16	49766973	49783981	ENSMMUG00000001347	17008	-	1400
20	5003285	5012549	20:5003285:5012549:-	9	-	20	4971017	5016817	ENSMMUG00000009567	45800	-	9264
6	122852246	122866547	6:122852246:122866547:+	1	+	6	122809599	122877217	ENSMMUG00000007899	67618	+	14301
3	82781571	82810033	3:82781571:82810033:-	8	-	3	82698151	82949976	ENSMMUG00000019015	251825	-	28462
6	70822639	70822840	6:70822639:70822840:-	3	-	6	70821002	70834350	ENSMMUG00000019996	13348	-	201
12	8039333	8039636	12:8039333:8039636:-	64	-	12	7891773	8052242	ENSMMUG00000016845	160469	-	303
12	34792870	34793828	12:34792870:34793828:-	147	-	12	34671865	34793829	ENSMMUG00000011189	121964	-	958
15	37393465	37394073	15:37393465:37394073:-	2	-	15	37380218	37423255	ENSMMUG00000019561	43037	-	608
13	86218583	86222768	13:86218583:86222768:+	16	+	13	86174951	86223204	ENSMMUG00000017820	48253	+	4185
5	37698156	37709354	5:37698156:37709354:-	8	-	5	37479395	37709355	ENSMMUG00000017733	229960	-	11198
2	155214241	155217733	2:155214241:155217733:-	6	-	2	155153247	155273733	ENSMMUG00000016005	120486	-	3492
9	24816227	24826626	9:24816227:24826626:-	1	-	9	24781424	24913847	ENSMMUG00000016123	132423	-	10399
16	47578816	47588139	16:47578816:47588139:-	4	-	16	47520958	47612643	ENSMMUG00000002976	91685	-	9323
6	123839074	123840736	6:123839074:123840736:+	22	+	6	123610759	123849482	ENSMMUG00000018827	238723	+	1662
7	19440908	19443595	7:19440908:19443595:-	101	-	7	19370375	19443532	ENSMMUG00000001737	73157	-	2624
13	128004943	128009217	13:128004943:128009217:+	163	+	13	128003379	128013255	ENSMMUG00000021119	9876	+	4274
7	54311383	54317116	7:54311383:54317116:-	3	-	7	54274743	54361688	ENSMMUG00000009281	86945	-	5733
20	28782414	28783974	20:28782414:28783974:+	3	+	20	28783430	28783559	ENSMMUG00000024783	129	+	129
20	28782414	28783974	20:28782414:28783974:+	3	+	20	28773053	28813987	ENSMMUG00000010556	40934	+	1560
20	28782414	28783974	20:28782414:28783974:+	3	+	20	27940998	29536941	ENSMMUG00000020274	1595943	+	1560
3	81851603	81851742	3:81851603:81851742:+	10	+	3	81851707	81958458	ENSMMUG00000000779	106751	+	35
11	75053894	75054278	11:75053894:75054278:+	3	+	11	74824381	75212218	ENSMMUG00000021329	387837	+	384
12	4483829	4496077	12:4483829:4496077:-	246	-	12	3737013	5654016	ENSMMUG00000009885	1917003	-	12248
4	17728967	17734606	4:17728967:17734606:-	14	-	4	17677532	17769382	ENSMMUG00000001993	91850	-	5639
3	47179449	47188681	3:47179449:47188681:-	1	-	3	47164383	47190203	ENSMMUG00000022502	25820	-	9232
20	27085743	27086858	20:27085743:27086858:-	1	-	20	27063977	27089992	ENSMMUG00000011798	26015	-	1115
8	10518648	10596335	8:10518648:10596335:-	1	-	8	10297196	10663184	ENSMMUG00000009382	365988	-	77687
4	85540736	85542897	4:85540736:85542897:-	11	-	4	85505740	85606607	ENSMMUG00000003464	100867	-	2161
7	151945778	151960001	7:151945778:151960001:-	44	-	7	151808202	151997964	ENSMMUG00000004606	189762	-	14223
7	138817356	138833812	7:138817356:138833812:+	5	+	7	138789101	138835982	ENSMMUG00000029261	46881	+	16456
6	164447406	164447602	6:164447406:164447602:+	18	+	6	164115716	164484565	ENSMMUG00000029716	368849	+	196
6	14780276	14781645	6:14780276:14781645:+	48	+	6	14760715	14790017	ENSMMUG00000005665	29302	+	1369
1	177458319	177462087	1:177458319:177462087:-	31	-	1	177340759	177478063	ENSMMUG00000022647	137304	-	3768
2	176004076	176013139	2:176004076:176013139:-	1	-	2	175961646	176052890	ENSMMUG00000031438	91244	-	9063
2	72437662	72502512	2:72437662:72502512:-	10	-	2	72408814	72488699	ENSMMUG00000001508	79885	-	51037
9	109787950	109799916	9:109787950:109799916:+	54	+	9	109787979	109820172	ENSMMUG00000006233	32193	+	11937
1	128430792	128434348	1:128430792:128434348:+	3	+	1	128425936	128507624	ENSMMUG00000013673	81688	+	3556
4	20982110	20985276	4:20982110:20985276:+	3	+	4	20515392	21216037	ENSMMUG00000007954	700645	+	3166
12	95667203	95670067	12:95667203:95670067:+	3	+	12	95665094	95688079	ENSMMUG00000022831	22985	+	2864
2	87431182	87431382	2:87431182:87431382:+	8	+	2	87428651	87433660	ENSMMUG00000005656	5009	+	200
3	96803415	96889811	3:96803415:96889811:-	1	-	3	96690315	96811047	ENSMMUG00000008329	120732	-	7632
2	80629137	80664651	2:80629137:80664651:+	46	+	2	79924154	80680126	ENSMMUG00000021620	755972	+	35514
15	27004766	27008259	15:27004766:27008259:+	12	+	15	26927708	27035036	ENSMMUG00000017515	107328	+	3493
7	133479808	133493139	7:133479808:133493139:-	71	-	7	133477132	133493143	ENSMMUG00000011086	16011	-	13331
6	70917681	70921888	6:70917681:70921888:-	139	-	6	70906010	70954528	ENSMMUG00000019998	48518	-	4207
16	424661	434511	16:424661:434511:-	28	-	16	346138	505459	ENSMMUG00000003042	159321	-	9850
15	12868354	12872588	15:12868354:12872588:+	6	+	15	12825702	12878376	ENSMMUG00000021134	52674	+	4234
7	165324893	165325892	7:165324893:165325892:+	3	+	7	165250674	165344227	ENSMMUG00000005780	93553	+	999
5	131802951	131807179	5:131802951:131807179:+	41	+	5	131766538	131856372	ENSMMUG00000018184	89834	+	4228
20	3426631	3429041	20:3426631:3429041:+	13	+	20	3420916	3429938	ENSMMUG00000017973	9022	+	2410
15	108303645	108347124	15:108303645:108347124:-	5	-	15	108284415	108402728	ENSMMUG00000005997	118313	-	43479
1	227629926	227631680	1:227629926:227631680:+	6	+	1	227612919	227633428	ENSMMUG00000017722	20509	+	1754
13	27649586	27650129	13:27649586:27650129:+	7	+	13	27644281	27675947	ENSMMUG00000019748	31666	+	543
12	102039922	102051717	12:102039922:102051717:-	50	-	12	102036480	102070409	ENSMMUG00000018908	33929	-	11795
1	18710702	18717564	1:18710702:18717564:+	2	+	1	18711965	18712066	ENSMMUG00000035761	101	+	101
1	18710702	18717564	1:18710702:18717564:+	2	+	1	18643044	18742544	ENSMMUG00000008026	99500	+	6862
8	73187980	73193552	8:73187980:73193552:-	13	-	8	73163587	73196419	ENSMMUG00000001516	32832	-	5572
13	50104120	50104372	13:50104120:50104372:-	6	-	13	50103130	50538489	ENSMMUG00000002905	435359	-	252
2	145484714	145514050	2:145484714:145514050:+	9	+	2	145418910	145550676	ENSMMUG00000014038	131766	+	29336
10	62525238	62529146	10:62525238:62529146:-	1	-	10	62488254	62528911	ENSMMUG00000020801	40657	-	3673
14	11462123	11462647	14:11462123:11462647:+	1	+	14	11442016	11466883	ENSMMUG00000018117	24867	+	524
16	7905941	7906121	16:7905941:7906121:-	5	-	16	7900533	7912312	ENSMMUG00000021798	11779	-	180
16	7905941	7906121	16:7905941:7906121:-	5	-	16	7847031	7922809	ENSMMUG00000021801	75778	-	180
6	176385063	176394843	6:176385063:176394843:+	14	+	6	176366907	176400717	ENSMMUG00000012370	33810	+	9780
15	94318369	94344231	15:94318369:94344231:-	4	-	15	94264098	94434871	ENSMMUG00000008801	170773	-	25862
17	14695124	14720174	17:14695124:14720174:+	3	+	17	14447913	14956031	ENSMMUG00000019831	508118	+	25050
1	27302796	27303356	1:27302796:27303356:+	286	+	1	27282914	27313026	ENSMMUG00000006645	30112	+	560
1	10864810	10867088	1:10864810:10867088:+	1	+	1	10858493	10873035	ENSMMUG00000032280	14542	+	2278
5	48133984	48134880	5:48133984:48134880:+	8	+	5	48097004	48141291	ENSMMUG00000021074	44287	+	896
18	34968675	35040860	18:34968675:35040860:+	4	+	18	34928453	35056832	ENSMMUG00000014553	128379	+	72185
10	39345005	39346275	10:39345005:39346275:-	1	-	10	39344815	39354693	ENSMMUG00000013745	9878	-	1270
7	60473608	60476809	7:60473608:60476809:-	1	-	7	60466982	60478025	ENSMMUG00000011560	11043	-	3201
9	109951470	109971254	9:109951470:109971254:+	1	+	9	109897718	109978064	ENSMMUG00000014350	80346	+	19784
4	131514458	131516626	4:131514458:131516626:+	9	+	4	131488524	131592169	ENSMMUG00000004996	103645	+	2168
16	43217885	43218684	16:43217885:43218684:+	4	+	16	43001719	43227572	ENSMMUG00000009139	225853	+	799
8	65583249	65583529	8:65583249:65583529:-	11	-	8	65574328	65598565	ENSMMUG00000009146	24237	-	280
13	99405721	99408563	13:99405721:99408563:-	3	-	13	99382294	99406020	ENSMMUG00000015515	23726	-	299
2	184557020	184637007	2:184557020:184637007:-	3	-	2	184377907	184630192	ENSMMUG00000000949	252285	-	73172
4	18179789	18195687	4:18179789:18195687:-	1	-	4	18177040	18195689	ENSMMUG00000016627	18649	-	15898
6	129491396	129492968	6:129491396:129492968:+	3	+	6	129451848	129506203	ENSMMUG00000009396	54355	+	1572
7	124483672	124484137	7:124483672:124484137:+	10	+	7	124440298	124548952	ENSMMUG00000002260	108654	+	465
12	50374066	50374199	12:50374066:50374199:+	1	+	12	50351856	50374957	ENSMMUG00000010405	23101	+	133
4	81586437	81594505	4:81586437:81594505:-	8	-	4	81536699	81631285	ENSMMUG00000005446	94586	-	8068
14	8929646	8930302	14:8929646:8930302:-	1	-	14	8929586	8929753	ENSMMUG00000018810	167	-	107
15	105116565	105193346	15:105116565:105193346:+	1	+	15	105133872	105133980	ENSMMUG00000027716	108	+	108
2	183662763	183670828	2:183662763:183670828:+	76	+	2	183610158	183673535	ENSMMUG00000015330	63377	+	8065
17	1003879	1007342	17:1003879:1007342:-	8	-	17	901202	1031911	ENSMMUG00000013367	130709	-	3463
3	176898352	176903638	3:176898352:176903638:+	5	+	3	176854547	177100650	ENSMMUG00000006770	246103	+	5286
3	46165695	46169360	3:46165695:46169360:+	2	+	3	46077102	46210826	ENSMMUG00000023318	133724	+	3665
1	132333212	132344947	1:132333212:132344947:-	1	-	1	132325686	132344946	ENSMMUG00000002696	19260	-	11734
1	132333212	132344947	1:132333212:132344947:-	1	-	1	132268547	132401872	ENSMMUG00000031650	133325	-	11735
5	15640323	15696082	5:15640323:15696082:-	1	-	5	15680301	15680397	ENSMMUG00000035076	96	-	96
5	15640323	15696082	5:15640323:15696082:-	1	-	5	15515585	16085227	ENSMMUG00000030380	569642	-	55759
15	96857515	96878202	15:96857515:96878202:+	158	+	15	96878147	96905025	ENSMMUG00000016295	26878	+	55
17	76000877	76003761	17:76000877:76003761:-	8	-	17	75994440	76056891	ENSMMUG00000005839	62451	-	2884
20	14053859	14057544	20:14053859:14057544:+	5	+	20	14029523	14057461	ENSMMUG00000015665	27938	+	3602
8	54003090	54017484	8:54003090:54017484:-	6	-	8	53953826	54038717	ENSMMUG00000028994	84891	-	14394
1	744661	759181	1:744661:759181:-	2	-	1	699931	864162	ENSMMUG00000008392	164231	-	14520
10	29484026	29493636	10:29484026:29493636:+	18	+	10	29484023	29556513	ENSMMUG00000000229	72490	+	9610
3	115250337	115271803	3:115250337:115271803:-	1	-	3	115195608	115336572	ENSMMUG00000020895	140964	-	21466
18	5036927	5042100	18:5036927:5042100:-	2	-	18	5035911	5102912	ENSMMUG00000010726	67001	-	5173
6	10212933	10213103	6:10212933:10213103:-	1	-	6	10212923	10223226	ENSMMUG00000020113	10303	-	170
2	176074221	176079642	2:176074221:176079642:-	2	-	2	176064618	176178083	ENSMMUG00000001975	113465	-	5421
2	42741551	42764196	2:42741551:42764196:-	9	-	2	42728371	42776623	ENSMMUG00000022572	48252	-	22645
1	26423249	26426662	1:26423249:26426662:-	1	-	1	26410904	26435410	ENSMMUG00000019548	24506	-	3413
3	40318421	40324771	3:40318421:40324771:+	1	+	3	40307856	40335514	ENSMMUG00000015529	27658	+	6350
7	94023016	94032982	7:94023016:94032982:+	9	+	7	94018622	94036396	ENSMMUG00000003123	17774	+	9966
7	85855018	85855339	7:85855018:85855339:-	2	-	7	85854955	85864267	ENSMMUG00000006007	9312	-	321
20	1157621	1160401	20:1157621:1160401:+	60	+	20	1150209	1175099	ENSMMUG00000014213	24890	+	2780
7	22782611	22782782	7:22782611:22782782:+	30	+	7	22693322	22807527	ENSMMUG00000006676	114205	+	171
17	14833887	14871504	17:14833887:14871504:+	7	+	17	14447913	14956031	ENSMMUG00000019831	508118	+	37617
4	152236546	152241789	4:152236546:152241789:+	7	+	4	152144842	152274878	ENSMMUG00000017017	130036	+	5243
3	147880	148838	3:147880:148838:-	9	-	3	125947	156786	ENSMMUG00000015803	30839	-	958
3	177949536	177958745	3:177949536:177958745:-	37	-	3	177943830	177957890	ENSMMUG00000010420	14060	-	8354
14	51997325	52020915	14:51997325:52020915:-	11	-	14	51766208	52170401	ENSMMUG00000016942	404193	-	23590
11	112989785	112990339	11:112989785:112990339:-	38	-	11	112938129	113021223	ENSMMUG00000013917	83094	-	554
2	158070962	158099821	2:158070962:158099821:-	5	-	2	158005942	158129645	ENSMMUG00000021288	123703	-	28859
4	125528768	125529252	4:125528768:125529252:-	8	-	4	125504329	125612944	ENSMMUG00000029442	108615	-	484
4	125528768	125529252	4:125528768:125529252:-	8	-	4	125508866	125692661	ENSMMUG00000019927	183795	-	484
13	100833972	100854991	13:100833972:100854991:+	12	+	13	100833970	100928573	ENSMMUG00000009871	94603	+	21019
8	4677856	4684523	8:4677856:4684523:-	1	-	8	2997839	5031968	ENSMMUG00000023475	2034129	-	6667
7	24013244	24032855	7:24013244:24032855:+	3	+	7	23976301	24032983	ENSMMUG00000015749	56682	+	19611
4	112094202	112095040	4:112094202:112095040:-	5	-	4	112009994	112242206	ENSMMUG00000019774	232212	-	838
6	145985975	145989289	6:145985975:145989289:-	3	-	6	145972034	146027995	ENSMMUG00000001758	55961	-	3314
14	36336133	36366869	14:36336133:36366869:+	3	+	14	36301846	36401906	ENSMMUG00000004330	100060	+	30736
6	105212611	105243106	6:105212611:105243106:+	65	+	6	105237478	105237588	ENSMMUG00000025292	110	+	110
6	105212611	105243106	6:105212611:105243106:+	65	+	6	105148059	105525992	ENSMMUG00000013582	377933	+	30495
3	122038244	122065511	3:122038244:122065511:-	11	-	3	121974315	122356030	ENSMMUG00000008008	381715	-	27267
7	167012352	167012614	7:167012352:167012614:+	91	+	7	167012353	167069336	ENSMMUG00000006803	56983	+	261
6	9247281	9290720	6:9247281:9290720:-	17	-	6	8960140	9290643	ENSMMUG00000020160	330503	-	43362
6	11227093	11298751	6:11227093:11298751:-	11	-	6	10909434	11668781	ENSMMUG00000023419	759347	-	71658
16	70500252	70511114	16:70500252:70511114:+	10	+	16	70497515	70531393	ENSMMUG00000018018	33878	+	10862
9	34517410	34545136	9:34517410:34545136:-	19	-	9	34294958	34889300	ENSMMUG00000019156	594342	-	27726
20	27004514	27004619	20:27004514:27004619:+	2	+	20	27002646	27006057	ENSMMUG00000003303	3411	+	105
20	27004514	27004619	20:27004514:27004619:+	2	+	20	26855095	27734789	ENSMMUG00000029170	879694	+	105
7	128547623	128600291	7:128547623:128600291:+	8	+	7	128436803	128779780	ENSMMUG00000013848	342977	+	52668
10	30112580	30146778	10:30112580:30146778:-	3	-	10	30062346	30197497	ENSMMUG00000012912	135151	-	34198
16	46042125	46045856	16:46042125:46045856:+	17	+	16	46019620	46096257	ENSMMUG00000016566	76637	+	3731
11	79945635	80042295	11:79945635:80042295:+	1	+	11	79984411	79984502	ENSMMUG00000032764	91	+	91
11	79945635	80042295	11:79945635:80042295:+	1	+	11	79998250	79998355	ENSMMUG00000037002	105	+	105
11	79945635	80042295	11:79945635:80042295:+	1	+	11	79671366	80115141	ENSMMUG00000011305	443775	+	96660
6	109134052	109140523	6:109134052:109140523:+	3	+	6	109051978	109163222	ENSMMUG00000000330	111244	+	6471
14	58450013	58492267	14:58450013:58492267:+	71	+	14	58429810	58501171	ENSMMUG00000009695	71361	+	42254
11	31744686	31753761	11:31744686:31753761:+	3	+	11	31744801	31753742	ENSMMUG00000011179	8941	+	8941
12	36232689	36232885	12:36232689:36232885:+	1	+	12	36197506	36232830	ENSMMUG00000022553	35324	+	141
17	57606041	57614002	17:57606041:57614002:-	1	-	17	57430672	57629525	ENSMMUG00000030691	198853	-	7961
17	57606041	57614002	17:57606041:57614002:-	1	-	17	57528897	57819397	ENSMMUG00000021459	290500	-	7961
19	17723427	17723609	19:17723427:17723609:+	3	+	19	17679983	17726021	ENSMMUG00000003161	46038	+	182
7	130215532	130226218	7:130215532:130226218:+	125	+	7	129549475	130286307	ENSMMUG00000009520	736832	+	10686
11	84928841	84929095	11:84928841:84929095:+	7389	+	11	84928937	85169240	ENSMMUG00000016793	240303	+	158
3	176060278	176066759	3:176060278:176066759:+	24	+	3	175954217	176078902	ENSMMUG00000002995	124685	+	6481
X	152775611	152786360	X:152775611:152786360:-	1	-	X	152772973	152799425	ENSMMUG00000005772	26452	-	10749
1	80114940	80125840	1:80114940:80125840:+	11	+	1	80110034	80406917	ENSMMUG00000020218	296883	+	10900
11	113142057	113151345	11:113142057:113151345:-	90	-	11	113079708	113169627	ENSMMUG00000007126	89919	-	9288
8	106753984	106757859	8:106753984:106757859:+	22	+	8	106018026	106760910	ENSMMUG00000019407	742884	+	3875
X	16661408	16670991	X:16661408:16670991:-	1	-	X	16644000	16733856	ENSMMUG00000020513	89856	-	9583
5	96644555	96646743	5:96644555:96646743:-	1	-	5	96586506	96690843	ENSMMUG00000020290	104337	-	2188
8	138072499	138099477	8:138072499:138099477:+	171	+	8	138072493	138195679	ENSMMUG00000022248	123186	+	26978
11	112405605	112412026	11:112405605:112412026:-	3	-	11	112393308	112541929	ENSMMUG00000002226	148621	-	6421
11	122594586	122635038	11:122594586:122635038:-	8	-	11	122511423	122667389	ENSMMUG00000021564	155966	-	40452
1	212585999	212593120	1:212585999:212593120:-	2	-	1	212442318	212620886	ENSMMUG00000000021	178568	-	7121
1	143327726	143346701	1:143327726:143346701:+	10	+	1	143055412	143377239	ENSMMUG00000008638	321827	+	18975
16	30288392	30293931	16:30288392:30293931:+	6	+	16	30278951	30302370	ENSMMUG00000004794	23419	+	5539
18	21007880	21018869	18:21007880:21018869:-	2	-	18	20950093	21152643	ENSMMUG00000015178	202550	-	10989
3	160104553	160182005	3:160104553:160182005:-	1	-	3	159830478	160404227	ENSMMUG00000021543	573749	-	77452
X	113404093	113404320	X:113404093:113404320:+	1	+	X	113112474	113406953	ENSMMUG00000009607	294479	+	227
5	140645670	140647429	5:140645670:140647429:-	5	-	5	140333590	140647427	ENSMMUG00000014955	313837	-	1757
12	35422117	35422494	12:35422117:35422494:-	3	-	12	35419012	35533949	ENSMMUG00000007310	114937	-	377
8	21956636	21958034	8:21956636:21958034:+	1	+	8	21948941	21960156	ENSMMUG00000002034	11215	+	1398
15	106894629	106900582	15:106894629:106900582:+	4	+	15	106899504	106899572	ENSMMUG00000026971	68	+	68
15	106894629	106900582	15:106894629:106900582:+	4	+	15	106898932	106899029	ENSMMUG00000026885	97	+	97
15	106894629	106900582	15:106894629:106900582:+	4	+	15	106898695	106898792	ENSMMUG00000027131	97	+	97
15	106894629	106900582	15:106894629:106900582:+	4	+	15	106535641	106896637	ENSMMUG00000008298	360996	+	2008
12	95135967	95159368	12:95135967:95159368:+	1	+	12	95061066	95243470	ENSMMUG00000011775	182404	+	23401
15	94355819	94370321	15:94355819:94370321:-	93	-	15	94264098	94434871	ENSMMUG00000008801	170773	-	14502
13	126223626	126223814	13:126223626:126223814:+	12	+	13	126223634	126393028	ENSMMUG00000001244	169394	+	180
20	46465198	46489563	20:46465198:46489563:+	1041	+	20	46432243	46524547	ENSMMUG00000007397	92304	+	24365
7	94532779	94545542	7:94532779:94545542:+	5	+	7	94532252	94789240	ENSMMUG00000012726	256988	+	12763
6	38803543	38813796	6:38803543:38813796:-	10	-	6	38771272	38897852	ENSMMUG00000001611	126580	-	10253
8	109733345	109769954	8:109733345:109769954:-	11	-	8	109696883	109954623	ENSMMUG00000017745	257740	-	36609
13	99405726	99408563	13:99405726:99408563:-	3224	-	13	99382294	99406020	ENSMMUG00000015515	23726	-	294
6	75902182	75904652	6:75902182:75904652:+	6	+	6	75833904	75908855	ENSMMUG00000020731	74951	+	2470
17	91206418	91233906	17:91206418:91233906:+	51	+	17	91113039	91291561	ENSMMUG00000013138	178522	+	27488
2	157904983	157906896	2:157904983:157906896:-	1	-	2	157892689	157917258	ENSMMUG00000022519	24569	-	1913
14	54823560	54825808	14:54823560:54825808:+	46	+	14	54731526	54846487	ENSMMUG00000022548	114961	+	2248
1	134325437	134332578	1:134325437:134332578:-	77	-	1	134192155	134423905	ENSMMUG00000009987	231750	-	7141
19	61102899	61103059	19:61102899:61103059:-	22	-	19	61090013	61117243	ENSMMUG00000021965	27230	-	160
14	116909442	116909889	14:116909442:116909889:+	2	+	14	116824821	117040984	ENSMMUG00000005482	216163	+	447
15	101294051	101304236	15:101294051:101304236:-	16	-	15	101267153	101332386	ENSMMUG00000003668	65233	-	10185
15	27227962	27228052	15:27227962:27228052:+	3	+	15	27199506	27272268	ENSMMUG00000000690	72762	+	90
7	42505206	42513034	7:42505206:42513034:+	7	+	7	42490395	42531394	ENSMMUG00000014005	40999	+	7828
3	169585749	169595234	3:169585749:169595234:-	4	-	3	169520237	170083605	ENSMMUG00000005127	563368	-	9485
1099214734597	41375	57852	1099214734597:41375:57852:-	1	-	1099214734597	3947	57857	ENSMMUG00000011381	53910	-	16477
4	42127776	42129245	4:42127776:42129245:-	9	-	4	42098865	42140447	ENSMMUG00000005575	41582	-	1469
9	110298638	110301008	9:110298638:110301008:+	513	+	9	110270080	110307614	ENSMMUG00000007982	37534	+	2370
12	14905842	14906029	12:14905842:14906029:-	7	-	12	14900729	14920782	ENSMMUG00000017781	20053	-	187
8	16931952	16953017	8:16931952:16953017:+	51	+	8	16896260	16986283	ENSMMUG00000017992	90023	+	21065
3	176756264	176759546	3:176756264:176759546:+	2	+	3	176728554	176795647	ENSMMUG00000002277	67093	+	3282
15	12278482	12295486	15:12278482:12295486:+	1	+	15	11877910	12354107	ENSMMUG00000006348	476197	+	17004
5	131989284	132006355	5:131989284:132006355:-	5	-	5	131977527	132029671	ENSMMUG00000001841	52144	-	17071
13	44024098	44029739	13:44024098:44029739:-	18	-	13	43999311	44115965	ENSMMUG00000019841	116654	-	5641
1	28873649	28874344	1:28873649:28874344:+	7	+	1	28852646	28896777	ENSMMUG00000000644	44131	+	695
18	5206953	5211575	18:5206953:5211575:-	1	-	18	5138515	5272731	ENSMMUG00000022097	134216	-	4622
10	62268039	62270961	10:62268039:62270961:+	31	+	10	62268107	62282833	ENSMMUG00000031121	14726	+	2854
19	44723869	44724218	19:44723869:44724218:+	2	+	19	44722197	44728050	ENSMMUG00000022975	5853	+	349
11	89278199	89290595	11:89278199:89290595:+	20	+	11	89266292	89319833	ENSMMUG00000015864	53541	+	12396
6	32363619	32369293	6:32363619:32369293:-	2	-	6	32326533	32413333	ENSMMUG00000006600	86800	-	5674
18	2208854	2214564	18:2208854:2214564:+	111	+	18	2172886	2269929	ENSMMUG00000023284	97043	+	5710
15	22940499	22943587	15:22940499:22943587:+	2	+	15	22893076	22948619	ENSMMUG00000000173	55543	+	3088
12	55140780	55141894	12:55140780:55141894:+	2	+	12	54991457	55173360	ENSMMUG00000001761	181903	+	1114
1	67445988	67449154	1:67445988:67449154:+	7	+	1	67348379	67462333	ENSMMUG00000007577	113954	+	3166
16	68338829	68343452	16:68338829:68343452:-	4	-	16	67885092	68347642	ENSMMUG00000014195	462550	-	4623
X	44482999	44485591	X:44482999:44485591:-	34	-	X	44448087	44508344	ENSMMUG00000003897	60257	-	2592
X	44482999	44485591	X:44482999:44485591:-	34	-	X	44429019	44506109	ENSMMUG00000006241	77090	-	2592
15	99227259	99227835	15:99227259:99227835:-	11	-	15	99187894	99340377	ENSMMUG00000012163	152483	-	576
18	27783998	27801985	18:27783998:27801985:+	2	+	18	27746195	27874344	ENSMMUG00000003302	128149	+	17987
15	105230911	105259565	15:105230911:105259565:+	186	+	15	105211842	105327777	ENSMMUG00000009493	115935	+	28654
11	7604158	7604585	11:7604158:7604585:-	10	-	11	7604178	7608714	ENSMMUG00000022108	4536	-	407
17	76898767	76899143	17:76898767:76899143:+	3	+	17	76488397	77242512	ENSMMUG00000005847	754115	+	376
19	50367922	50368015	19:50367922:50368015:-	1	-	19	50362180	50371231	ENSMMUG00000021474	9051	-	93
20	56601840	56603274	20:56601840:56603274:+	1807	+	20	56599110	56629360	ENSMMUG00000019446	30250	+	1434
12	96113470	96114008	12:96113470:96114008:+	54	+	12	95808604	96150827	ENSMMUG00000015167	342223	+	538
7	50638151	50667421	7:50638151:50667421:-	26	-	7	50471755	50686679	ENSMMUG00000019278	214924	-	29270
20	65100651	65103225	20:65100651:65103225:-	22	-	20	65095039	65124422	ENSMMUG00000006752	29383	-	2574
1	42241547	42244140	1:42241547:42244140:+	2	+	1	42206662	42360145	ENSMMUG00000009562	153483	+	2593
9	32633834	32659336	9:32633834:32659336:+	7	+	9	32631273	32767814	ENSMMUG00000003925	136541	+	25502
11	9067993	9070026	11:9067993:9070026:+	4	+	11	9062620	9089635	ENSMMUG00000017843	27015	+	2033
1	184307513	184320266	1:184307513:184320266:-	7	-	1	184307042	184349304	ENSMMUG00000009085	42262	-	12753
12	22677060	22692028	12:22677060:22692028:+	157	+	12	22607253	22776457	ENSMMUG00000006180	169204	+	14968
7	138006420	138007997	7:138006420:138007997:+	6	+	7	137994810	138017714	ENSMMUG00000004260	22904	+	1577
1	129472344	129473238	1:129472344:129473238:-	4	-	1	129470217	129477700	ENSMMUG00000010074	7483	-	894
19	6284879	6285196	19:6284879:6285196:-	9	-	19	6284014	6297962	ENSMMUG00000007904	13948	-	317
14	74700944	74702975	14:74700944:74702975:+	1	+	14	74622216	74727379	ENSMMUG00000022401	105163	+	2031
10	85066489	85067552	10:85066489:85067552:+	255	+	10	85014254	85103536	ENSMMUG00000000893	89282	+	1063
16	52850945	52853915	16:52850945:52853915:-	12	-	16	52822565	52868168	ENSMMUG00000006093	45603	-	2970
3	7410827	7414305	3:7410827:7414305:+	1	+	3	7328106	7459344	ENSMMUG00000008504	131238	+	3478
3	165439449	165480716	3:165439449:165480716:+	3	+	3	165201800	165642138	ENSMMUG00000015432	440338	+	41267
1	157590887	157591202	1:157590887:157591202:+	1	+	1	157590885	157596987	ENSMMUG00000019289	6102	+	315
X	114106757	114116788	X:114106757:114116788:+	6	+	X	114034447	114122307	ENSMMUG00000006377	87860	+	10031
3	118126795	118131590	3:118126795:118131590:+	9	+	3	118096905	118253816	ENSMMUG00000005435	156911	+	4795
1	38676333	38687319	1:38676333:38687319:+	1	+	1	38642445	38690297	ENSMMUG00000003343	47852	+	10986
11	118121326	118134524	11:118121326:118134524:-	16	-	11	118089277	118138801	ENSMMUG00000017479	49524	-	13198
1	185462297	185481187	1:185462297:185481187:-	119	-	1	185408476	185535196	ENSMMUG00000013882	126720	-	18890
6	128120961	128162825	6:128120961:128162825:-	6	-	6	127841023	128223792	ENSMMUG00000006165	382769	-	41864
5	177342955	177363145	5:177342955:177363145:+	39	+	5	177354466	177455910	ENSMMUG00000003518	101444	+	8679
2	83498763	83508577	2:83498763:83508577:+	183	+	2	83449827	83518601	ENSMMUG00000014526	68774	+	9814
11	110241392	110244581	11:110241392:110244581:+	13	+	11	110241374	110287469	ENSMMUG00000022698	46095	+	3189
6	87054623	87062373	6:87054623:87062373:+	1	+	6	86850596	87396711	ENSMMUG00000018976	546115	+	7750
11	32082717	32089820	11:32082717:32089820:+	2	+	11	32073219	32105518	ENSMMUG00000023575	32299	+	7103
8	102716074	102723689	8:102716074:102723689:+	1	+	8	102680812	102759003	ENSMMUG00000004386	78191	+	7615
16	60108875	60118145	16:60108875:60118145:-	97	-	16	60091885	60153651	ENSMMUG00000009461	61766	-	9270
6	37135783	37140336	6:37135783:37140336:-	2	-	6	37130924	37201297	ENSMMUG00000000704	70373	-	4553
X	74110559	74113692	X:74110559:74113692:-	4	-	X	74103700	74216698	ENSMMUG00000015619	112998	-	3133
3	155082833	155104156	3:155082833:155104156:-	1	-	3	155034493	155196504	ENSMMUG00000010297	162011	-	21323
7	130226096	130262671	7:130226096:130262671:+	6	+	7	129549475	130286307	ENSMMUG00000009520	736832	+	36575
9	99884099	99884319	9:99884099:99884319:-	14	-	9	99879149	99888853	ENSMMUG00000010827	9704	-	220
15	62755696	62813397	15:62755696:62813397:+	1	+	15	62509519	62845816	ENSMMUG00000014697	336297	+	57701
X	51877670	51877839	X:51877670:51877839:-	1	-	X	51848026	52001700	ENSMMUG00000006362	153674	-	169
16	59161025	59166327	16:59161025:59166327:+	12	+	16	59135965	59207981	ENSMMUG00000016751	72016	+	5302
8	76744856	76754853	8:76744856:76754853:-	46	-	8	76735049	76815119	ENSMMUG00000022325	80070	-	9997
7	136985342	136998505	7:136985342:136998505:+	16	+	7	136985340	137024936	ENSMMUG00000011144	39596	+	13163
1	128876098	128876525	1:128876098:128876525:+	1	+	1	128866738	128887048	ENSMMUG00000006256	20310	+	427
10	27255789	27259298	10:27255789:27259298:-	54	-	10	27224776	27285123	ENSMMUG00000010363	60347	-	3509
11	84713279	84719030	11:84713279:84719030:+	18	+	11	84693357	84731871	ENSMMUG00000005156	38514	+	5751
19	17545725	17547274	19:17545725:17547274:+	14	+	19	17545755	17566293	ENSMMUG00000007398	20538	+	1519
6	75118290	75178791	6:75118290:75178791:-	4	-	6	75022095	75211502	ENSMMUG00000006792	189407	-	60501
11	109662845	109664998	11:109662845:109664998:-	140	-	11	109655955	109742087	ENSMMUG00000000512	86132	-	2153
16	62562881	62565162	16:62562881:62565162:-	11	-	16	62439203	62580537	ENSMMUG00000002959	141334	-	2281
11	48202150	48202303	11:48202150:48202303:+	2	+	11	48194042	48206499	ENSMMUG00000012453	12457	+	153
16	23296470	23345218	16:23296470:23345218:+	20	+	16	23217189	23363870	ENSMMUG00000018719	146681	+	48748
18	51616443	51617951	18:51616443:51617951:+	4	+	18	51348727	51665763	ENSMMUG00000006616	317036	+	1508
12	60529216	60536917	12:60529216:60536917:-	9	-	12	60515200	60543322	ENSMMUG00000002198	28122	-	7701
1	13389682	13390031	1:13389682:13390031:+	29	+	1	13322960	13475395	ENSMMUG00000002171	152435	+	349
8	83121789	83127689	8:83121789:83127689:-	15	-	8	83093857	83235689	ENSMMUG00000028964	141832	-	5900
8	83121789	83127689	8:83121789:83127689:-	15	-	8	83078957	83321897	ENSMMUG00000009969	242940	-	5900
10	5625236	5634818	10:5625236:5634818:-	5	-	10	5619536	5691233	ENSMMUG00000010266	71697	-	9582
7	95678119	95727091	7:95678119:95727091:+	6	+	7	95262868	95790822	ENSMMUG00000015128	527954	+	48972
3	1566365	1572493	3:1566365:1572493:-	13	-	3	1487786	1572495	ENSMMUG00000010695	84709	-	6128
1	168633676	168642247	1:168633676:168642247:-	10	-	1	168613500	168666493	ENSMMUG00000001916	52993	-	8571
1	168633676	168642247	1:168633676:168642247:-	10	-	1	168586049	168920370	ENSMMUG00000031353	334321	-	8571
X	99809392	99819071	X:99809392:99819071:+	25	+	X	99809405	99870500	ENSMMUG00000007601	61095	+	9666
5	143373871	143384366	5:143373871:143384366:-	81	-	5	143366476	143467949	ENSMMUG00000006026	101473	-	10495
6	75861270	75869955	6:75861270:75869955:+	9	+	6	75833904	75908855	ENSMMUG00000020731	74951	+	8685
17	89010345	89065863	17:89010345:89065863:+	2	+	17	88831280	89362229	ENSMMUG00000021231	530949	+	55518
8	147170000	147170109	8:147170000:147170109:+	45	+	8	147168319	147172190	ENSMMUG00000015585	3871	+	109
20	70871806	70885834	20:70871806:70885834:+	4	+	20	70874299	70874406	ENSMMUG00000028123	107	+	107
20	70871806	70885834	20:70871806:70885834:+	4	+	20	70871809	70929622	ENSMMUG00000010878	57813	+	14025
5	135837173	135854406	5:135837173:135854406:+	3	+	5	135759098	135887891	ENSMMUG00000000828	128793	+	17233
8	38793549	38804598	8:38793549:38804598:-	8	-	8	38730680	38928155	ENSMMUG00000001091	197475	-	11049
6	135432926	135462038	6:135432926:135462038:-	40	-	6	135364321	135605910	ENSMMUG00000001939	241589	-	29112
1	134324241	134325551	1:134324241:134325551:-	42	-	1	134192155	134423905	ENSMMUG00000009987	231750	-	1310
7	20900771	20901873	7:20900771:20901873:-	1	-	7	20846942	20923309	ENSMMUG00000001547	76367	-	1102
15	108297755	108304856	15:108297755:108304856:-	65	-	15	108284415	108402728	ENSMMUG00000005997	118313	-	7101
17	78579086	78590762	17:78579086:78590762:+	4	+	17	78590563	78823558	ENSMMUG00000009890	232995	+	199
4	119813791	119824853	4:119813791:119824853:-	104	-	4	119808204	119827542	ENSMMUG00000005348	19338	-	11062
19	9966900	9971105	19:9966900:9971105:-	66	-	19	9936817	9976392	ENSMMUG00000014604	39575	-	4205
7	65856505	65887963	7:65856505:65887963:+	1	+	7	65875599	65875921	ENSMMUG00000036933	322	+	322
7	65856505	65887963	7:65856505:65887963:+	1	+	7	65870843	65904090	ENSMMUG00000008495	33247	+	17120
6	21891848	21904186	6:21891848:21904186:-	9	-	6	21794034	22143868	ENSMMUG00000015092	349834	-	12338
2	51191686	51193837	2:51191686:51193837:-	2	-	2	51189254	51197503	ENSMMUG00000031972	8249	-	2151
14	59950056	59950303	14:59950056:59950303:+	14	+	14	59905304	59951634	ENSMMUG00000022862	46330	+	247
16	49501548	49504720	16:49501548:49504720:-	1	-	16	49488021	49522231	ENSMMUG00000009132	34210	-	3172
9	57057261	57063791	9:57057261:57063791:+	36	+	9	57046686	57063544	ENSMMUG00000015210	16858	+	6283
6	57054248	57058749	6:57054248:57058749:-	7	-	6	56645157	57661231	ENSMMUG00000012132	1016074	-	4501
12	87872475	87882561	12:87872475:87882561:-	24	-	12	87855345	87920577	ENSMMUG00000006161	65232	-	10086
2	189556099	189558034	2:189556099:189558034:+	8	+	2	189531914	189580603	ENSMMUG00000000972	48689	+	1935
1	221569876	221574424	1:221569876:221574424:-	1	-	1	221562834	221644523	ENSMMUG00000008426	81689	-	4548
14	58514897	58523587	14:58514897:58523587:-	2	-	14	58501922	58611248	ENSMMUG00000009690	109326	-	8690
4	108186118	108200609	4:108186118:108200609:-	40	-	4	108138727	108200642	ENSMMUG00000015163	61915	-	14491
3	12769478	12772703	3:12769478:12772703:-	12	-	3	12737995	12845825	ENSMMUG00000007626	107830	-	3225
14	52044883	52072681	14:52044883:52072681:-	14	-	14	51766208	52170401	ENSMMUG00000016942	404193	-	27798
11	107712133	107727760	11:107712133:107727760:+	54	+	11	107675354	107834734	ENSMMUG00000022118	159380	+	15627
8	106570480	106652275	8:106570480:106652275:+	455	+	8	106637222	106637640	ENSMMUG00000018560	418	+	418
8	106570480	106652275	8:106570480:106652275:+	455	+	8	106018026	106760910	ENSMMUG00000019407	742884	+	81795
7	50664821	50678046	7:50664821:50678046:-	1	-	7	50471755	50686679	ENSMMUG00000019278	214924	-	13225
13	70104705	70118645	13:70104705:70118645:+	2	+	13	70086118	70138279	ENSMMUG00000000858	52161	+	13940
14	24647566	24647744	14:24647566:24647744:+	12	+	14	24558003	24649204	ENSMMUG00000011657	91201	+	178
16	23296470	23296600	16:23296470:23296600:+	228	+	16	23217189	23363870	ENSMMUG00000018719	146681	+	130
11	54914778	54918634	11:54914778:54918634:-	2	-	11	54908984	54935564	ENSMMUG00000005321	26580	-	3856
6	115734360	115742947	6:115734360:115742947:+	1	+	6	115618084	115792267	ENSMMUG00000018640	174183	+	8587
20	28783884	28783974	20:28783884:28783974:+	1	+	20	28773053	28813987	ENSMMUG00000010556	40934	+	90
20	28783884	28783974	20:28783884:28783974:+	1	+	20	27940998	29536941	ENSMMUG00000020274	1595943	+	90
4	100857844	100876450	4:100857844:100876450:-	28	-	4	100749406	100885729	ENSMMUG00000014703	136323	-	18606
1	177458319	177475075	1:177458319:177475075:-	9	-	1	177340759	177478063	ENSMMUG00000022647	137304	-	16756
1	11517859	11564185	1:11517859:11564185:-	61	-	1	11532487	11532612	ENSMMUG00000034048	125	-	125
1	11517859	11564185	1:11517859:11564185:-	61	-	1	11378963	11846913	ENSMMUG00000021399	467950	-	46326
6	126003242	126019743	6:126003242:126019743:+	60	+	6	125824675	126104173	ENSMMUG00000002480	279498	+	16501
X	62548559	62591477	X:62548559:62591477:-	3	-	X	62487811	62576062	ENSMMUG00000016233	88251	-	27503
X	17775133	17793268	X:17775133:17793268:-	9	-	X	17775132	17815395	ENSMMUG00000000192	40263	-	18135
4	95446480	95450266	4:95446480:95450266:-	2	-	4	95378621	95452957	ENSMMUG00000005929	74336	-	3786
3	2144367	2144588	3:2144367:2144588:+	17	+	3	2144363	2200693	ENSMMUG00000022556	56330	+	221
3	2144367	2144588	3:2144367:2144588:+	17	+	3	2118982	2164064	ENSMMUG00000022559	45082	+	221
10	2250252	2255206	10:2250252:2255206:-	2	-	10	2247133	2285839	ENSMMUG00000012623	38706	-	4954
10	2250252	2255206	10:2250252:2255206:-	2	-	10	2139063	2335330	ENSMMUG00000005006	196267	-	4954
7	62663835	62732030	7:62663835:62732030:-	12	-	7	62443300	62859649	ENSMMUG00000013670	416349	-	68195
18	56271691	56289275	18:56271691:56289275:+	30	+	18	56089640	56354903	ENSMMUG00000005145	265263	+	17584
9	13393785	13399782	9:13393785:13399782:+	6	+	9	13378999	13415156	ENSMMUG00000005601	36157	+	5997
11	31360138	31375649	11:31360138:31375649:-	1	-	11	31360111	31403948	ENSMMUG00000009155	43837	-	15511
5	53411213	53411361	5:53411213:53411361:+	1	+	5	53378375	53431511	ENSMMUG00000020913	53136	+	148
9	34471414	34527991	9:34471414:34527991:-	10	-	9	34294958	34889300	ENSMMUG00000019156	594342	-	56577
17	5764897	5767109	17:5764897:5767109:+	5	+	17	5281513	5918044	ENSMMUG00000008520	636531	+	2212
10	19117941	19120503	10:19117941:19120503:+	197	+	10	19105505	19128259	ENSMMUG00000003406	22754	+	2562
14	117156757	117160135	14:117156757:117160135:-	68	-	14	117150051	117189011	ENSMMUG00000018651	38960	-	3378
15	12717540	12731878	15:12717540:12731878:-	5	-	15	12625291	12788070	ENSMMUG00000000670	162779	-	14338
14	25324475	25324980	14:25324475:25324980:+	498	+	14	25274680	25368691	ENSMMUG00000003631	94011	+	505
20	66918699	66919329	20:66918699:66919329:+	8	+	20	66917507	66919808	ENSMMUG00000008891	2301	+	630
9	18806109	18827369	9:18806109:18827369:+	1	+	9	18433952	18841532	ENSMMUG00000007445	407580	+	21260
5	132001671	132006355	5:132001671:132006355:-	26	-	5	131977527	132029671	ENSMMUG00000001841	52144	-	4684
1	134282949	134289766	1:134282949:134289766:+	9	+	1	134130135	134309523	ENSMMUG00000018080	179388	+	6817
9	11491165	11512778	9:11491165:11512778:+	10	+	9	11408667	11575335	ENSMMUG00000011468	166668	+	21613
15	107302285	107314109	15:107302285:107314109:-	4	-	15	107273001	107337086	ENSMMUG00000002634	64085	-	11824
13	98567438	98632655	13:98567438:98632655:-	4	-	13	98485979	98632656	ENSMMUG00000022909	146677	-	65217
19	16705372	16709402	19:16705372:16709402:+	25	+	19	16648062	16760837	ENSMMUG00000011588	112775	+	4030
4	125347412	125396251	4:125347412:125396251:+	16	+	4	125270320	125421142	ENSMMUG00000000123	150822	+	48839
4	46411655	46470136	4:46411655:46470136:-	15	-	4	46374270	46479547	ENSMMUG00000019247	105277	-	58481
20	9981911	10023907	20:9981911:10023907:-	8	-	20	9894963	10298429	ENSMMUG00000010142	403466	-	41996
12	36130035	36130446	12:36130035:36130446:+	7	+	12	36077682	36154834	ENSMMUG00000002370	77152	+	411
1	116708951	116723651	1:116708951:116723651:-	18	-	1	116668461	116743542	ENSMMUG00000017819	75081	-	14700
3	139756558	139777920	3:139756558:139777920:-	1	-	3	139711355	139811622	ENSMMUG00000009004	100267	-	21362
12	87878749	87882561	12:87878749:87882561:-	27	-	12	87855345	87920577	ENSMMUG00000006161	65232	-	3812
1	216919169	216921703	1:216919169:216921703:-	10	-	1	216832372	216954404	ENSMMUG00000004206	122032	-	2534
3	44690102	44690355	3:44690102:44690355:-	9	-	3	44685200	44709894	ENSMMUG00000030415	24694	-	253
2	21769481	21769685	2:21769481:21769685:+	7	+	2	21765525	21770048	ENSMMUG00000017780	4523	+	204
3	123891007	123891136	3:123891007:123891136:-	3	-	3	123879251	123983995	ENSMMUG00000017311	104744	-	129
3	7367074	7377440	3:7367074:7377440:+	12	+	3	7328106	7459344	ENSMMUG00000008504	131238	+	10366
1	994554	995889	1:994554:995889:+	167	+	1	978605	1008388	ENSMMUG00000008385	29783	+	1335
14	76146544	76151716	14:76146544:76151716:-	11	-	14	76072593	76184055	ENSMMUG00000010120	111462	-	5172
10	2413915	2420807	10:2413915:2420807:-	3	-	10	2411968	2422856	ENSMMUG00000014084	10888	-	6892
5	58176130	58209948	5:58176130:58209948:-	8	-	5	58091402	58423185	ENSMMUG00000016029	331783	-	33818
5	88163456	88173726	5:88163456:88173726:-	2	-	5	88134384	88517972	ENSMMUG00000006309	383588	-	10270
3	51004930	51005128	3:51004930:51005128:-	12	-	3	50954447	51058984	ENSMMUG00000014270	104537	-	198
1	126665936	126673890	1:126665936:126673890:+	31	+	1	126645939	126689517	ENSMMUG00000009024	43578	+	7954
12	60416488	60420689	12:60416488:60420689:-	76	-	12	60392230	60427476	ENSMMUG00000008643	35246	-	4201
4	49181075	49181223	4:49181075:49181223:-	29	-	4	49172451	49207496	ENSMMUG00000002458	35045	-	148
14	25319608	25322205	14:25319608:25322205:+	1	+	14	25274680	25368691	ENSMMUG00000003631	94011	+	2597
16	44182369	44188045	16:44182369:44188045:+	7	+	16	44139038	44194188	ENSMMUG00000019305	55150	+	5676
X	21997725	22005040	X:21997725:22005040:+	2647	+	X	21997753	22036356	ENSMMUG00000009801	38603	+	7287
1	13214443	13214756	1:13214443:13214756:+	230	+	1	13119031	13267324	ENSMMUG00000016296	148293	+	313
2	71721554	71791451	2:71721554:71791451:+	6	+	2	71714976	71890432	ENSMMUG00000000265	175456	+	69897
9	21947172	21950365	9:21947172:21950365:+	3	+	9	21750202	21962210	ENSMMUG00000023648	212008	+	3193
10	34404710	34413573	10:34404710:34413573:+	75	+	10	34397936	34439625	ENSMMUG00000004709	41689	+	8863
3	52156540	52168989	3:52156540:52168989:+	13	+	3	52139116	52215638	ENSMMUG00000006823	76522	+	12449
1	143990642	143990795	1:143990642:143990795:+	5	+	1	143962683	144009632	ENSMMUG00000021820	46949	+	153
19	869401	870818	19:869401:870818:-	7	-	19	859322	908775	ENSMMUG00000010886	49453	-	1417
9	77146800	77151712	9:77146800:77151712:+	9	+	9	76713358	77258462	ENSMMUG00000003589	545104	+	4912
6	150059749	150120802	6:150059749:150120802:+	4	+	6	149839873	150164696	ENSMMUG00000009287	324823	+	61053	GRIA1
16	59146022	59147442	16:59146022:59147442:+	104	+	16	59135965	59207981	ENSMMUG00000016751	72016	+	1420
16	16972109	16988988	16:16972109:16988988:+	24	+	16	16972109	17083112	ENSMMUG00000013343	111003	+	16879
3	31028845	31029024	3:31028845:31029024:-	7	-	3	31013956	31158836	ENSMMUG00000018743	144880	-	179
2	67144879	67147574	2:67144879:67147574:+	24	+	2	67142950	67177061	ENSMMUG00000011090	34111	+	2695
19	2962585	2966781	19:2962585:2966781:+	3	+	19	2944733	3020381	ENSMMUG00000002961	75648	+	4196
11	97230559	97231034	11:97230559:97231034:-	3	-	11	97212433	97247887	ENSMMUG00000009312	35454	-	475
2	45453368	45477083	2:45453368:45477083:-	4	-	2	45429996	45508535	ENSMMUG00000011106	78539	-	23715
12	33674465	33701552	12:33674465:33701552:+	7	+	12	33568163	33730928	ENSMMUG00000023062	162765	+	27087
13	86711796	86712632	13:86711796:86712632:+	17	+	13	86691400	86722927	ENSMMUG00000015820	31527	+	836
11	6901493	6902236	11:6901493:6902236:+	4	+	11	6895214	6902946	ENSMMUG00000009583	7732	+	743
1	40709005	40710782	1:40709005:40710782:-	51	-	1	40684128	40730966	ENSMMUG00000023275	46838	-	1777
11	9090587	9091690	11:9090587:9091690:-	22	-	11	9088548	9098040	ENSMMUG00000017846	9492	-	1103
11	38442912	38443169	11:38442912:38443169:+	5	+	11	38090679	38509903	ENSMMUG00000002641	419224	+	257
4	104466369	104523041	4:104466369:104523041:-	33	-	4	104419192	104630800	ENSMMUG00000019448	211608	-	56672
20	68319747	68319907	20:68319747:68319907:+	3	+	20	68168262	68327356	ENSMMUG00000003339	159094	+	160
X	70138289	70144703	X:70138289:70144703:-	7	-	X	70133610	70149191	ENSMMUG00000000667	15581	-	6414
2	33519117	33522876	2:33519117:33522876:-	137	-	2	33469935	33533902	ENSMMUG00000013451	63967	-	3759
16	11124532	11148660	16:11124532:11148660:+	176	+	16	11000220	11302126	ENSMMUG00000018538	301906	+	24128
8	102555015	102567898	8:102555015:102567898:-	56	-	8	102471561	102621741	ENSMMUG00000013742	150180	-	12883
18	70359213	70361321	18:70359213:70361321:+	2	+	18	70293357	70371460	ENSMMUG00000011329	78103	+	2108
8	100555370	100556947	8:100555370:100556947:+	4	+	8	100468981	100575062	ENSMMUG00000020072	106081	+	1577
13	15287589	15309192	13:15287589:15309192:-	1	-	13	15174033	15563568	ENSMMUG00000023434	389535	-	21603
11	47571778	47573237	11:47571778:47573237:+	56	+	11	47542042	47628914	ENSMMUG00000008172	86872	+	1459
5	139023475	139069599	5:139023475:139069599:-	5	-	5	139045946	139046036	ENSMMUG00000033385	90	-	90
5	139023475	139069599	5:139023475:139069599:-	5	-	5	138837180	139106415	ENSMMUG00000013816	269235	-	46124
10	86867548	86873386	10:86867548:86873386:-	15	-	10	86852270	86894295	ENSMMUG00000005427	42025	-	5838
5	100616632	100635405	5:100616632:100635405:-	347	-	5	100550713	100654393	ENSMMUG00000019907	103680	-	18773
12	105168591	105169130	12:105168591:105169130:-	61	-	12	105145629	105172195	ENSMMUG00000004730	26566	-	539
14	6183507	6208251	14:6183507:6208251:-	1	-	14	6106448	6189856	ENSMMUG00000016213	83408	-	6349
19	40750496	40772918	19:40750496:40772918:+	5	+	19	40724721	40785004	ENSMMUG00000021614	60283	+	22422
3	139712559	139716066	3:139712559:139716066:-	2	-	3	139711355	139811622	ENSMMUG00000009004	100267	-	3507
4	121514207	121542478	4:121514207:121542478:-	5	-	4	121484648	121562581	ENSMMUG00000023012	77933	-	28271
8	102778257	102791566	8:102778257:102791566:-	20	-	8	102773984	102804875	ENSMMUG00000004387	30891	-	13309
1099214729706	5430	6127	1099214729706:5430:6127:-	3	-	1099214729706	3857	6125	ENSMMUG00000032617	2268	-	695
6	31497000	31540990	6:31497000:31540990:-	3	-	6	31463093	31600580	ENSMMUG00000012193	137487	-	43990
3	167413553	167414961	3:167413553:167414961:-	27	-	3	167389889	167425498	ENSMMUG00000006155	35609	-	1408
10	21645030	21683540	10:21645030:21683540:+	15	+	10	21645029	21763924	ENSMMUG00000031320	118895	+	38510
16	50272491	50274976	16:50272491:50274976:+	9	+	16	50217845	50283630	ENSMMUG00000022316	65785	+	2485
7	153804966	153811631	7:153804966:153811631:-	48	-	7	153750353	153998665	ENSMMUG00000000321	248312	-	6665
11	64279179	64296444	11:64279179:64296444:+	14	+	11	64266175	64312448	ENSMMUG00000008300	46273	+	17265
7	22141607	22145035	7:22141607:22145035:+	158	+	7	22091514	22160815	ENSMMUG00000001682	69301	+	3428
2	132117988	132161900	2:132117988:132161900:+	1	+	2	131990659	132285001	ENSMMUG00000018341	294342	+	43912
19	43875951	43876998	19:43875951:43876998:+	14	+	19	43875936	43885719	ENSMMUG00000028776	9783	+	1047
12	95159277	95177779	12:95159277:95177779:+	6	+	12	95162242	95162688	ENSMMUG00000031144	446	+	446
12	95159277	95177779	12:95159277:95177779:+	6	+	12	95061066	95243470	ENSMMUG00000011775	182404	+	18502
3	81772962	81773587	3:81772962:81773587:+	7	+	3	81770519	81778626	ENSMMUG00000002645	8107	+	625
1	47244864	47264723	1:47244864:47264723:-	6	-	1	47258514	47258588	ENSMMUG00000036059	74	-	74
1	47244864	47264723	1:47244864:47264723:-	6	-	1	47145634	47280884	ENSMMUG00000011651	135250	-	19859
14	54815901	54821501	14:54815901:54821501:+	1	+	14	54820111	54820223	ENSMMUG00000025212	112	+	112
14	54815901	54821501	14:54815901:54821501:+	1	+	14	54731526	54846487	ENSMMUG00000022548	114961	+	5600
9	122010795	122030263	9:122010795:122030263:+	10	+	9	121992625	122049660	ENSMMUG00000013040	57035	+	19468
17	94349810	94364891	17:94349810:94364891:+	8	+	17	94324526	94364901	ENSMMUG00000007439	40375	+	15081
11	121152286	121152533	11:121152286:121152533:-	2	-	11	121127581	121192007	ENSMMUG00000009152	64426	-	247
1	35146270	35147136	1:35146270:35147136:-	4	-	1	35132228	35163638	ENSMMUG00000001264	31410	-	866
13	69420574	69432466	13:69420574:69432466:+	8	+	13	69421663	69421770	ENSMMUG00000024134	107	+	107
13	69420574	69432466	13:69420574:69432466:+	8	+	13	69239612	69432466	ENSMMUG00000014244	192854	+	11892
20	19413089	19416436	20:19413089:19416436:+	20	+	20	19404566	19434655	ENSMMUG00000009002	30089	+	3347
1	43938180	43961862	1:43938180:43961862:-	1	-	1	43919278	44066059	ENSMMUG00000017104	146781	-	23682
3	15316794	15329872	3:15316794:15329872:+	55	+	3	14950326	15391458	ENSMMUG00000019571	441132	+	13078
14	92702488	92736648	14:92702488:92736648:+	1	+	14	92670098	92726220	ENSMMUG00000004503	56122	+	23732
1	144240406	144246604	1:144240406:144246604:-	4	-	1	144237905	144244942	ENSMMUG00000031484	7037	-	4536
5	72365344	72375799	5:72365344:72375799:-	7	-	5	72349733	72399162	ENSMMUG00000014008	49429	-	10455
17	20552958	20562898	17:20552958:20562898:-	2	-	17	20519017	20899547	ENSMMUG00000011594	380530	-	9940
18	17143222	17150615	18:17143222:17150615:+	21	+	18	17018164	17158704	ENSMMUG00000004343	140540	+	7393
9	27195918	27202919	9:27195918:27202919:-	13	-	9	27178424	27231168	ENSMMUG00000016406	52744	-	7001
18	17089500	17107937	18:17089500:17107937:+	15	+	18	17018164	17158704	ENSMMUG00000004343	140540	+	18437
16	60035964	60038426	16:60035964:60038426:-	1	-	16	60036210	60042420	ENSMMUG00000009464	6210	-	2216
13	32128223	32139211	13:32128223:32139211:+	7	+	13	32103557	32191884	ENSMMUG00000021691	88327	+	10988
3	89931609	89947656	3:89931609:89947656:-	1	-	3	89927371	90073811	ENSMMUG00000010702	146440	-	16047
20	66918758	66919329	20:66918758:66919329:+	55	+	20	66917507	66919808	ENSMMUG00000008891	2301	+	571
15	26285332	26285521	15:26285332:26285521:-	9	-	15	26028794	26420421	ENSMMUG00000002361	391627	-	189
4	43583064	43586169	4:43583064:43586169:-	8	-	4	43578181	43595594	ENSMMUG00000014749	17413	-	3105
4	390026	421146	4:390026:421146:-	1	-	4	347223	553481	ENSMMUG00000023558	206258	-	31120
10	58505177	58525295	10:58505177:58525295:-	3	-	10	58497462	58587392	ENSMMUG00000009201	89930	-	20118
11	47774498	47812031	11:47774498:47812031:+	3	+	11	47808675	47808782	ENSMMUG00000028328	107	+	107
11	47774498	47812031	11:47774498:47812031:+	3	+	11	47648948	47898278	ENSMMUG00000010565	249330	+	37533
7	19950941	19953517	7:19950941:19953517:+	22	+	7	19947664	19971062	ENSMMUG00000013803	23398	+	2576
3	160137306	160150886	3:160137306:160150886:-	25	-	3	159830478	160404227	ENSMMUG00000021543	573749	-	13580
11	79832801	79833372	11:79832801:79833372:+	578	+	11	79671366	80115141	ENSMMUG00000011305	443775	+	571
15	62008190	62011762	15:62008190:62011762:+	102	+	15	62009962	62176777	ENSMMUG00000008128	166815	+	1800
19	43766381	43794792	19:43766381:43794792:-	1	-	19	43748290	43766915	ENSMMUG00000016168	18625	-	534
1	28406611	28411257	1:28406611:28411257:+	9	+	1	28405836	28421440	ENSMMUG00000007851	15604	+	4646
7	113488888	113491744	7:113488888:113491744:-	16	-	7	113484279	113591531	ENSMMUG00000020550	107252	-	2856
4	46069586	46087342	4:46069586:46087342:-	5	-	4	46067549	46324297	ENSMMUG00000019246	256748	-	17756
14	9687421	9688650	14:9687421:9688650:+	1	+	14	9678110	9692274	ENSMMUG00000022606	14164	+	1229
17	80109415	80127019	17:80109415:80127019:+	14	+	17	79967434	80242707	ENSMMUG00000003558	275273	+	17604
17	82954049	82961785	17:82954049:82961785:+	7	+	17	82891905	82975171	ENSMMUG00000007247	83266	+	7736
1	57158518	57217305	1:57158518:57217305:-	3	-	1	57105263	57286167	ENSMMUG00000020976	180904	-	58787
16	19795639	19796295	16:19795639:19796295:+	37	+	16	19647832	19876704	ENSMMUG00000018579	228872	+	656
17	76022316	76025012	17:76022316:76025012:-	47	-	17	75994440	76056891	ENSMMUG00000005839	62451	-	2696
1	190820000	190825053	1:190820000:190825053:-	16	-	1	190815568	190851156	ENSMMUG00000014873	35588	-	5053
11	102125963	102146203	11:102125963:102146203:+	163	+	11	102003897	102332688	ENSMMUG00000018718	328791	+	20240
13	68453859	68456093	13:68453859:68456093:-	8	-	13	68392529	68528452	ENSMMUG00000017460	135923	-	2234
7	22983422	22984783	7:22983422:22984783:-	191	-	7	22976617	23079582	ENSMMUG00000014291	102965	-	1361
7	6746295	6769980	7:6746295:6769980:-	1	-	7	6746294	6979366	ENSMMUG00000012027	233072	-	23685
10	27789991	27791310	10:27789991:27791310:+	1	+	10	27757760	27826385	ENSMMUG00000008201	68625	+	1319
13	39023286	39023575	13:39023286:39023575:-	17	-	13	38973301	39056935	ENSMMUG00000020575	83634	-	289
10	85954993	85956185	10:85954993:85956185:+	11	+	10	85944747	85961658	ENSMMUG00000015139	16911	+	1192
15	19369267	19369447	15:19369267:19369447:+	189	+	15	18671726	19658637	ENSMMUG00000013105	986911	+	180
2	188210899	188248813	2:188210899:188248813:+	8	+	2	188102148	188380292	ENSMMUG00000016585	278144	+	37914
19	56894294	56897344	19:56894294:56897344:-	3	-	19	56870551	56923789	ENSMMUG00000009357	53238	-	3050
19	3671927	3672110	19:3671927:3672110:-	34	-	19	3649051	3678533	ENSMMUG00000013357	29482	-	183
19	43939882	43941248	19:43939882:43941248:+	5	+	19	43936374	43955420	ENSMMUG00000011092	19046	+	1366
4	132579090	132579266	4:132579090:132579266:-	5	-	4	132577363	132754098	ENSMMUG00000000577	176735	-	176
16	11295058	11299147	16:11295058:11299147:+	4	+	16	11000220	11302126	ENSMMUG00000018538	301906	+	4089
5	130654295	130663640	5:130654295:130663640:-	10	-	5	130609416	130682272	ENSMMUG00000020317	72856	-	9345
2	56366730	56370855	2:56366730:56370855:-	20	-	2	56180934	56506708	ENSMMUG00000012574	325774	-	4125
11	131629148	131631443	11:131629148:131631443:+	4	+	11	131610580	131640205	ENSMMUG00000005629	29625	+	2295
13	24647094	24647409	13:24647094:24647409:+	5	+	13	24573064	24688817	ENSMMUG00000020838	115753	+	315
1	129351441	129359356	1:129351441:129359356:+	1	+	1	129330650	129373036	ENSMMUG00000023235	42386	+	7915
13	87142350	87143133	13:87142350:87143133:-	6	-	13	87133173	87145730	ENSMMUG00000017306	12557	-	783
16	73691026	73691168	16:73691026:73691168:+	3	+	16	73664364	73717003	ENSMMUG00000008237	52639	+	142
11	46792760	46794153	11:46792760:46794153:-	4	-	11	46786759	46809306	ENSMMUG00000022498	22547	-	1393
9	102808997	102825707	9:102808997:102825707:-	11	-	9	102776161	102882181	ENSMMUG00000003749	106020	-	16710
5	88176814	88178027	5:88176814:88178027:-	35	-	5	88134384	88517972	ENSMMUG00000006309	383588	-	1213
18	8876678	8880492	18:8876678:8880492:+	16	+	18	8732573	8894952	ENSMMUG00000019418	162379	+	3814
3	56532462	56534150	3:56532462:56534150:+	40	+	3	56328215	56931181	ENSMMUG00000022555	602966	+	1688
15	31377386	31380987	15:31377386:31380987:+	14	+	15	31310724	31449295	ENSMMUG00000020608	138571	+	3601
4	35806614	35847086	4:35806614:35847086:+	12	+	4	35782274	35863583	ENSMMUG00000008444	81309	+	40472
9	90933824	90933954	9:90933824:90933954:+	6	+	9	90919950	91014067	ENSMMUG00000000238	94117	+	130
8	42855274	42855565	8:42855274:42855565:+	3	+	8	42854508	42912208	ENSMMUG00000008351	57700	+	291
19	9635748	9635961	19:9635748:9635961:+	20	+	19	9632229	9645333	ENSMMUG00000008245	13104	+	213
1	33831657	33832031	1:33831657:33832031:-	22	-	1	33699090	33838447	ENSMMUG00000013520	139357	-	374
7	96158231	96199183	7:96158231:96199183:+	12	+	7	96008324	96746103	ENSMMUG00000014839	737779	+	40952
3	84278050	84304026	3:84278050:84304026:+	7	+	3	84100477	84362652	ENSMMUG00000013614	262175	+	25976
3	48166060	48166200	3:48166060:48166200:+	11	+	3	48165605	48179381	ENSMMUG00000021255	13776	+	140
11	9069261	9070026	11:9069261:9070026:+	83	+	11	9062620	9089635	ENSMMUG00000017843	27015	+	765
8	100352588	100356068	8:100352588:100356068:+	1	+	8	100315406	100390252	ENSMMUG00000008926	74846	+	3480
18	49947973	49952250	18:49947973:49952250:+	4	+	18	49914038	50297424	ENSMMUG00000012916	383386	+	4277
6	90684272	90716254	6:90684272:90716254:-	1	-	6	90645561	90708335	ENSMMUG00000002508	62774	-	24063
X	7501077	7525916	X:7501077:7525916:+	2	+	X	7500935	7576495	ENSMMUG00000006193	75560	+	24839
2	149552487	149555475	2:149552487:149555475:-	32	-	2	149525975	149637008	ENSMMUG00000021285	111033	-	2988
16	61522406	61570435	16:61522406:61570435:-	10	-	16	61043444	61579957	ENSMMUG00000005637	536513	-	48029
7	132363485	132366642	7:132363485:132366642:+	1	+	7	132337854	132371336	ENSMMUG00000020514	33482	+	3157
1	2038799	2040574	1:2038799:2040574:-	54	-	1	1978416	2057413	ENSMMUG00000009943	78997	-	1775
1	213461447	213536797	1:213461447:213536797:+	10	+	1	213251339	213615328	ENSMMUG00000019995	363989	+	75350
7	128658801	128713216	7:128658801:128713216:+	67	+	7	128436803	128779780	ENSMMUG00000013848	342977	+	54415
1	138751869	138752291	1:138751869:138752291:+	12	+	1	138738654	138765724	ENSMMUG00000017833	27070	+	422
1	138751869	138752291	1:138751869:138752291:+	12	+	1	138714449	138837564	ENSMMUG00000017838	123115	+	422
7	68075525	68081616	7:68075525:68081616:-	21	-	7	68075474	68083251	ENSMMUG00000013658	7777	-	6091
7	28763377	28772727	7:28763377:28772727:+	69	+	7	28736248	28814240	ENSMMUG00000014884	77992	+	9350
14	92347856	92351652	14:92347856:92351652:+	7	+	14	92341514	92370641	ENSMMUG00000013601	29127	+	3796
12	71866752	71868089	12:71866752:71868089:-	1	-	12	71739869	71867877	ENSMMUG00000008113	128008	-	1125
15	63798428	63805725	15:63798428:63805725:+	4	+	15	63677369	63818884	ENSMMUG00000019388	141515	+	7297
7	130215532	130218529	7:130215532:130218529:+	57	+	7	129549475	130286307	ENSMMUG00000009520	736832	+	2997
5	157264898	157278537	5:157264898:157278537:-	1	-	5	157258818	157290068	ENSMMUG00000021912	31250	-	13639
11	29604084	29604311	11:29604084:29604311:+	2	+	11	29478921	29663825	ENSMMUG00000015810	184904	+	227
14	106396825	106400906	14:106396825:106400906:-	7	-	14	106390091	106410030	ENSMMUG00000010358	19939	-	4081
15	90413586	90415753	15:90413586:90415753:-	50	-	15	90342544	90450466	ENSMMUG00000003718	107922	-	2167
14	53916442	53924099	14:53916442:53924099:+	4	+	14	53911374	54147239	ENSMMUG00000006405	235865	+	7657
16	73383725	73384565	16:73383725:73384565:+	21	+	16	73335352	73398723	ENSMMUG00000011924	63371	+	840
1	157550315	157570196	1:157550315:157570196:-	17	-	1	157543097	157575987	ENSMMUG00000011732	32890	-	19881
8	104828635	104847281	8:104828635:104847281:-	1	-	8	104759766	104914128	ENSMMUG00000020766	154362	-	18646
20	11968070	11969539	20:11968070:11969539:-	55	-	20	11943971	11968305	ENSMMUG00000023178	24334	-	235
1	11635153	11637812	1:11635153:11637812:-	12	-	1	11378963	11846913	ENSMMUG00000021399	467950	-	2659
13	8881774	8892289	13:8881774:8892289:-	13	-	13	8815635	8926940	ENSMMUG00000021036	111305	-	10515
15	106790758	106817630	15:106790758:106817630:+	4	+	15	106535641	106896637	ENSMMUG00000008298	360996	+	26872
15	77846122	77854296	15:77846122:77854296:+	89	+	15	77834884	77873876	ENSMMUG00000000357	38992	+	8174
6	177248501	177252064	6:177248501:177252064:+	116	+	6	177226145	177274054	ENSMMUG00000018690	47909	+	3563
12	33516235	33546571	12:33516235:33546571:+	1	+	12	33509999	33536965	ENSMMUG00000023058	26966	+	20730
20	27872302	27872551	20:27872302:27872551:+	6	+	20	27872426	27878062	ENSMMUG00000018992	5636	+	125
10	73369514	73371251	10:73369514:73371251:-	138	-	10	73339172	73376862	ENSMMUG00000023552	37690	-	1737
1099213968340	3610	5392	1099213968340:3610:5392:-	57	-	1099213968340	1038	5393	ENSMMUG00000010431	4355	-	1782
16	24731117	24731285	16:24731117:24731285:+	12	+	16	24679510	24774367	ENSMMUG00000019667	94857	+	168
1	221768737	221796568	1:221768737:221796568:+	30	+	1	221751973	221886824	ENSMMUG00000007141	134851	+	27831
6	91963143	91998645	6:91963143:91998645:+	75	+	6	91946261	92009900	ENSMMUG00000021165	63639	+	35502
10	62772329	62777284	10:62772329:62777284:+	1	+	10	62770463	62828717	ENSMMUG00000014140	58254	+	4955
2	156570486	156588429	2:156570486:156588429:-	3	-	2	156354725	156662571	ENSMMUG00000005144	307846	-	17943
X	153842274	153860186	X:153842274:153860186:+	22	+	X	153833832	153885065	ENSMMUG00000002015	51233	+	17912
1	23565621	23602118	1:23565621:23602118:-	2	-	1	23601163	23659153	ENSMMUG00000004149	57990	-	955
1	172264704	172277558	1:172264704:172277558:-	17	-	1	172215136	172358184	ENSMMUG00000021649	143048	-	12854
1	157553181	157570196	1:157553181:157570196:-	11	-	1	157543097	157575987	ENSMMUG00000011732	32890	-	17015
20	294463	299689	20:294463:299689:-	45	-	20	265759	340340	ENSMMUG00000000605	74581	-	5226
1	203945177	204023778	1:203945177:204023778:+	23	+	1	203805964	204600075	ENSMMUG00000001565	794111	+	78601
9	125327607	125335121	9:125327607:125335121:+	3	+	9	125299554	125345113	ENSMMUG00000008535	45559	+	7514
1099214741412	6008	6161	1099214741412:6008:6161:+	13	+	1099214741412	3162	17356	ENSMMUG00000005233	14194	+	153
7	53474473	53474655	7:53474473:53474655:-	26	-	7	53432982	53495024	ENSMMUG00000011071	62042	-	182
7	53474473	53474655	7:53474473:53474655:-	26	-	7	53317093	53482641	ENSMMUG00000029563	165548	-	182
14	8593495	8593625	14:8593495:8593625:-	4	-	14	8588151	8594155	ENSMMUG00000019014	6004	-	130
2	78497246	78518642	2:78497246:78518642:-	1	-	2	78463651	78636159	ENSMMUG00000004800	172508	-	21396
3	154540951	154552996	3:154540951:154552996:+	14	+	3	154348194	154560867	ENSMMUG00000021722	212673	+	12045
1	37984453	37985522	1:37984453:37985522:-	11	-	1	37973978	38114635	ENSMMUG00000019154	140657	-	1069
1	61523429	61528847	1:61523429:61528847:-	14	-	1	61510707	61550816	ENSMMUG00000011800	40109	-	5418
13	111724644	111734767	13:111724644:111734767:+	5	+	13	111712793	111747166	ENSMMUG00000016430	34373	+	10123
16	56674281	56720626	16:56674281:56720626:-	6	-	16	56655804	56819769	ENSMMUG00000004129	163965	-	46345
3	90491330	90494179	3:90491330:90494179:+	83	+	3	90467358	90521348	ENSMMUG00000001350	53990	+	2849
7	164261343	164283671	7:164261343:164283671:+	64	+	7	164262036	164262111	ENSMMUG00000026705	75	+	75
7	164261343	164283671	7:164261343:164283671:+	64	+	7	164263699	164263774	ENSMMUG00000024252	75	+	75
7	164261343	164283671	7:164261343:164283671:+	64	+	7	164263067	164263139	ENSMMUG00000025665	72	+	72
7	164261343	164283671	7:164261343:164283671:+	64	+	7	164275879	164275951	ENSMMUG00000026308	72	+	72
7	164261343	164283671	7:164261343:164283671:+	64	+	7	164274918	164274990	ENSMMUG00000025795	72	+	72
7	164261343	164283671	7:164261343:164283671:+	64	+	7	164272804	164272876	ENSMMUG00000028125	72	+	72
7	164261343	164283671	7:164261343:164283671:+	64	+	7	164278799	164278874	ENSMMUG00000026359	75	+	75
7	164261343	164283671	7:164261343:164283671:+	64	+	7	164271812	164271884	ENSMMUG00000026081	72	+	72
7	164261343	164283671	7:164261343:164283671:+	64	+	7	164277498	164277570	ENSMMUG00000023952	72	+	72
7	164261343	164283671	7:164261343:164283671:+	64	+	7	164279815	164279889	ENSMMUG00000034542	74	+	74
7	164261343	164283671	7:164261343:164283671:+	64	+	7	164267973	164268066	ENSMMUG00000026556	93	+	93
7	164261343	164283671	7:164261343:164283671:+	64	+	7	164273947	164274018	ENSMMUG00000025526	71	+	71
7	164261343	164283671	7:164261343:164283671:+	64	+	7	164270224	164270296	ENSMMUG00000026211	72	+	72
7	164261343	164283671	7:164261343:164283671:+	64	+	7	164269272	164269344	ENSMMUG00000024558	72	+	72
7	164261343	164283671	7:164261343:164283671:+	64	+	7	164266962	164267037	ENSMMUG00000025424	75	+	75
7	164261343	164283671	7:164261343:164283671:+	64	+	7	164265982	164266071	ENSMMUG00000026065	89	+	89
14	122806335	122821115	14:122806335:122821115:-	11	-	14	122788325	122825395	ENSMMUG00000008476	37070	-	14780
6	63455204	63458909	6:63455204:63458909:+	16	+	6	63438401	63464150	ENSMMUG00000016511	25749	+	3705
3	192826527	192834950	3:192826527:192834950:+	53	+	3	192818125	192850758	ENSMMUG00000007349	32633	+	8423
1	219517952	219547837	1:219517952:219547837:-	16	-	1	219211215	219779248	ENSMMUG00000001060	568033	-	29885
3	169590346	169595234	3:169590346:169595234:-	4	-	3	169520237	170083605	ENSMMUG00000005127	563368	-	4888
15	12285172	12351885	15:12285172:12351885:+	4	+	15	12332606	12332685	ENSMMUG00000027146	79	+	79
15	12285172	12351885	15:12285172:12351885:+	4	+	15	11877910	12354107	ENSMMUG00000006348	476197	+	66713
2	103610284	103626258	2:103610284:103626258:+	3	+	2	103598240	103681157	ENSMMUG00000010553	82917	+	15974
11	47838314	47866793	11:47838314:47866793:+	29	+	11	47842495	47842607	ENSMMUG00000027555	112	+	112
11	47838314	47866793	11:47838314:47866793:+	29	+	11	47648948	47898278	ENSMMUG00000010565	249330	+	28479
1099548049351	39500	39627	1099548049351:39500:39627:-	1	-	1099548049351	39380	40854	ENSMMUG00000004451	1474	-	127
17	86703726	86704010	17:86703726:86704010:-	5	-	17	86682464	86704012	ENSMMUG00000009892	21548	-	284
1	134487686	134489483	1:134487686:134489483:-	8	-	1	134484839	134509333	ENSMMUG00000004648	24494	-	1797
14	106905413	106921064	14:106905413:106921064:+	2	+	14	106806354	106942661	ENSMMUG00000004153	136307	+	15651
8	102489502	102489682	8:102489502:102489682:-	10	-	8	102471561	102621741	ENSMMUG00000013742	150180	-	180
20	75483961	75499583	20:75483961:75499583:-	39	-	20	75448127	75599753	ENSMMUG00000000824	151626	-	15622
10	12850473	12855860	10:12850473:12855860:+	63	+	10	12732449	12867612	ENSMMUG00000000918	135163	+	5387
5	102418339	102427906	5:102418339:102427906:+	20	+	5	102425181	102425276	ENSMMUG00000033143	95	+	95
5	102418339	102427906	5:102418339:102427906:+	20	+	5	102400000	102476285	ENSMMUG00000023240	76285	+	9567
4	71769328	71796383	4:71769328:71796383:+	1	+	4	71792258	71792352	ENSMMUG00000036161	94	+	94
4	71769328	71796383	4:71769328:71796383:+	1	+	4	71748273	71852531	ENSMMUG00000004491	104258	+	27055
6	90886639	90903555	6:90886639:90903555:+	3	+	6	90844666	90919873	ENSMMUG00000001392	75207	+	16916
6	71600972	71603707	6:71600972:71603707:-	5	-	6	71579801	71659886	ENSMMUG00000006141	80085	-	2735
7	33959571	33962125	7:33959571:33962125:-	2	-	7	33942178	34065838	ENSMMUG00000003653	123660	-	2554
20	79491027	79516045	20:79491027:79516045:+	7	+	20	79453694	79518700	ENSMMUG00000015029	65006	+	25018
1099214729025	12195	15574	1099214729025:12195:15574:-	1	-	1099214729025	2593	31498	ENSMMUG00000006286	28905	-	3379
13	136798352	136800075	13:136798352:136800075:+	4	+	13	136794225	136801119	ENSMMUG00000030603	6894	+	1723
1	21797145	21800157	1:21797145:21800157:-	5	-	1	21728022	21867771	ENSMMUG00000006669	139749	-	3012
7	58102274	58122195	7:58102274:58122195:-	1	-	7	58092484	58220604	ENSMMUG00000022299	128120	-	19921
19	46894777	46894980	19:46894777:46894980:+	490	+	19	46837369	46948323	ENSMMUG00000020796	110954	+	203
12	67051177	67053788	12:67051177:67053788:+	10	+	12	67014414	67096262	ENSMMUG00000006420	81848	+	2611
11	122231588	122236734	11:122231588:122236734:+	5	+	11	122201512	122255898	ENSMMUG00000006298	54386	+	5146
19	13731167	13731571	19:13731167:13731571:+	7	+	19	13722343	13742531	ENSMMUG00000013538	20188	+	404
19	46008195	46008406	19:46008195:46008406:+	6	+	19	46005525	46010450	ENSMMUG00000004245	4925	+	211
5	140155342	140162210	5:140155342:140162210:+	1	+	5	140041448	140285661	ENSMMUG00000014953	244213	+	6868
19	10932069	10932554	19:10932069:10932554:+	84	+	19	10905685	10951715	ENSMMUG00000003611	46030	+	485
7	20095753	20135010	7:20095753:20135010:+	1	+	7	20085938	20157133	ENSMMUG00000010294	71195	+	39257
1	84707952	84708166	1:84707952:84708166:+	6	+	1	84117126	84796127	ENSMMUG00000002516	679001	+	214
7	37630941	37636311	7:37630941:37636311:-	1088	-	7	37507959	37647246	ENSMMUG00000012933	139287	-	5370
13	54171289	54172262	13:54171289:54172262:-	9	-	13	54143802	54228681	ENSMMUG00000008104	84879	-	973
16	56690147	56691227	16:56690147:56691227:-	1	-	16	56655804	56819769	ENSMMUG00000004129	163965	-	1080
4	68561924	68607531	4:68561924:68607531:+	256	+	4	68179091	68667815	ENSMMUG00000010345	488724	+	45607
19	40778789	40779021	19:40778789:40779021:+	28	+	19	40724721	40785004	ENSMMUG00000021614	60283	+	232
5	92842811	92849560	5:92842811:92849560:-	15	-	5	92839278	92849569	ENSMMUG00000006830	10291	-	6749
19	52346941	52348061	19:52346941:52348061:-	1	-	19	52341510	52352029	ENSMMUG00000028746	10519	-	1120
6	91951996	91967148	6:91951996:91967148:+	2	+	6	91946261	92009900	ENSMMUG00000021165	63639	+	15152
19	46197615	46202049	19:46197615:46202049:-	1	-	19	46195540	46208004	ENSMMUG00000022725	12464	-	4434
11	113092694	113097887	11:113092694:113097887:-	11	-	11	113079708	113169627	ENSMMUG00000007126	89919	-	5193
X	28997228	29024419	X:28997228:29024419:-	9	-	X	28997293	30932285	ENSMMUG00000019345	1934992	-	27126
4	52878027	52880067	4:52878027:52880067:-	87	-	4	52878024	52900647	ENSMMUG00000006422	22623	-	2040
11	124603300	124622686	11:124603300:124622686:-	1	-	11	124566109	124626256	ENSMMUG00000011496	60147	-	19386
3	50985355	50986912	3:50985355:50986912:-	550	-	3	50954447	51058984	ENSMMUG00000014270	104537	-	1557
6	68479909	68484192	6:68479909:68484192:+	5	+	6	68483036	68504853	ENSMMUG00000017908	21817	+	1156
10	32047664	32104125	10:32047664:32104125:+	17	+	10	32039241	32131392	ENSMMUG00000007121	92151	+	56461
12	3819875	3830309	12:3819875:3830309:-	1	-	12	3737013	5654016	ENSMMUG00000009885	1917003	-	10434
3	139765451	139767759	3:139765451:139767759:-	2	-	3	139711355	139811622	ENSMMUG00000009004	100267	-	2308
1099548049624	58572	64058	1099548049624:58572:64058:+	52	+	1099548049624	8238	71129	ENSMMUG00000000184	62891	+	5486
7	165271809	165271984	7:165271809:165271984:+	9	+	7	165250674	165344227	ENSMMUG00000005780	93553	+	175
1	1051589	1067403	1:1051589:1067403:-	1	-	1	1017856	1074307	ENSMMUG00000008379	56451	-	15814
7	1647367	1658306	7:1647367:1658306:+	6	+	7	1613666	1658864	ENSMMUG00000005533	45198	+	10939
16	41063654	41069226	16:41063654:41069226:+	30	+	16	41054363	41069226	ENSMMUG00000005789	14863	+	5572
11	52882191	52882551	11:52882191:52882551:-	2	-	11	52881702	52888576	ENSMMUG00000006293	6874	-	360
16	43259713	43263015	16:43259713:43263015:-	16	-	16	43229145	43353881	ENSMMUG00000011443	124736	-	3302
14	69489771	69489949	14:69489771:69489949:-	3	-	14	69470584	69688481	ENSMMUG00000003958	217897	-	178
12	91221569	91238026	12:91221569:91238026:+	9	+	12	91216055	91248790	ENSMMUG00000013246	32735	+	16457
11	90787106	90787576	11:90787106:90787576:-	5	-	11	90742536	90808541	ENSMMUG00000023378	66005	-	470
1	101991862	102036282	1:101991862:102036282:-	1	-	1	101969184	102084186	ENSMMUG00000008518	115002	-	44420
6	10309445	10334432	6:10309445:10334432:+	2	+	6	10286070	10366160	ENSMMUG00000009758	80090	+	24987
19	55415685	55416106	19:55415685:55416106:+	4	+	19	55404388	55426648	ENSMMUG00000007533	22260	+	421
12	43325723	43398288	12:43325723:43398288:-	5	-	12	43072939	43397369	ENSMMUG00000003855	324430	-	71646
2	92200681	92209154	2:92200681:92209154:-	138	-	2	92192701	92250167	ENSMMUG00000001096	57466	-	8473
2	83672829	83673298	2:83672829:83673298:-	11	-	2	83669111	83682901	ENSMMUG00000012511	13790	-	469
2	83672829	83673298	2:83672829:83673298:-	11	-	2	83673076	83673160	ENSMMUG00000037073	84	-	84
6	37003950	37004146	6:37003950:37004146:-	53	-	6	36931228	37034081	ENSMMUG00000022166	102853	-	196
9	12420440	12421949	9:12420440:12421949:+	44	+	9	12385580	12439587	ENSMMUG00000017139	54007	+	1509
1	62646376	62676957	1:62646376:62676957:+	9	+	1	62646204	62712100	ENSMMUG00000012850	65896	+	30581
15	44147563	44152441	15:44147563:44152441:+	28	+	15	44144847	44173600	ENSMMUG00000002088	28753	+	4878
7	140709730	140730939	7:140709730:140730939:-	4	-	7	140668927	140770161	ENSMMUG00000013556	101234	-	21209
5	58165514	58176201	5:58165514:58176201:-	43	-	5	58091402	58423185	ENSMMUG00000016029	331783	-	10687
1	16530180	16530536	1:16530180:16530536:+	4	+	1	16530059	16810990	ENSMMUG00000032245	280931	+	356
13	36846150	36877560	13:36846150:36877560:-	1	-	13	36826462	36948371	ENSMMUG00000002521	121909	-	31410
8	104816939	104848012	8:104816939:104848012:-	9	-	8	104759766	104914128	ENSMMUG00000020766	154362	-	31073
20	82279962	82281298	20:82279962:82281298:+	68	+	20	82276512	82309470	ENSMMUG00000008568	32958	+	1336
9	68046804	68048001	9:68046804:68048001:-	329	-	9	68036591	68066844	ENSMMUG00000001005	30253	-	1197
6	95124563	95127526	6:95124563:95127526:-	58	-	6	95106229	95178425	ENSMMUG00000014090	72196	-	2963
19	42244689	42245028	19:42244689:42245028:+	6	+	19	42240906	42245070	ENSMMUG00000002392	4164	+	339
14	112314145	112327760	14:112314145:112327760:-	3	-	14	112274134	112350115	ENSMMUG00000023773	75981	-	13615
7	110375166	110388706	7:110375166:110388706:-	15	-	7	109926960	110756383	ENSMMUG00000015110	829423	-	13540
11	31467611	31468041	11:31467611:31468041:-	104	-	11	31462656	31661642	ENSMMUG00000003221	198986	-	430
13	38553078	38562851	13:38553078:38562851:-	4	-	13	38532920	38574026	ENSMMUG00000002338	41106	-	9773
15	13705954	13717718	15:13705954:13717718:-	74	-	15	13673548	13733001	ENSMMUG00000012882	59453	-	11764
9	102138265	102139607	9:102138265:102139607:-	1	-	9	102136684	102160190	ENSMMUG00000011949	23506	-	1342
17	86687021	86704010	17:86687021:86704010:-	34	-	17	86682464	86704012	ENSMMUG00000009892	21548	-	16989
12	87772496	87779556	12:87772496:87779556:-	8	-	12	87755551	87823378	ENSMMUG00000006159	67827	-	7060
6	43478915	43479101	6:43478915:43479101:-	100	-	6	43458034	43488612	ENSMMUG00000011878	30578	-	186
1	103136325	103136933	1:103136325:103136933:+	1	+	1	103104911	103151872	ENSMMUG00000004238	46961	+	608
3	9213490	9221372	3:9213490:9221372:-	24	-	3	9130372	9221364	ENSMMUG00000018131	90992	-	7874
4	24426258	24428469	4:24426258:24428469:+	2	+	4	24413054	24430919	ENSMMUG00000001018	17865	+	2211
6	131123152	131124487	6:131123152:131124487:+	5	+	6	131079946	131161381	ENSMMUG00000004418	81435	+	1335
18	29504195	29530761	18:29504195:29530761:+	77	+	18	29220186	29707664	ENSMMUG00000006862	487478	+	26566
7	166303271	166323711	7:166303271:166323711:-	1	-	7	166249203	166383990	ENSMMUG00000008380	134787	-	20440
8	17918592	17918707	8:17918592:17918707:+	1	+	8	17813065	17919773	ENSMMUG00000015487	106708	+	115
15	43648417	43648979	15:43648417:43648979:-	46	-	15	43616717	43648985	ENSMMUG00000012594	32268	-	562
15	43648417	43648979	15:43648417:43648979:-	46	-	15	43646820	43655798	ENSMMUG00000008332	8978	-	562
1	150366600	150368367	1:150366600:150368367:+	1	+	1	150336380	150420564	ENSMMUG00000008722	84184	+	1767
1	223755954	223832331	1:223755954:223832331:+	3	+	1	223795182	223851028	ENSMMUG00000031133	55846	+	37149
1	223755954	223832331	1:223755954:223832331:+	3	+	1	223660793	223787723	ENSMMUG00000013294	126930	+	31769
1	223755954	223832331	1:223755954:223832331:+	3	+	1	223732931	223791708	ENSMMUG00000012617	58777	+	35754
11	86027037	86028354	11:86027037:86028354:-	57	-	11	86019896	86106712	ENSMMUG00000001798	86816	-	1317
7	54949610	54990944	7:54949610:54990944:-	38	-	7	54922540	54992109	ENSMMUG00000020882	69569	-	41334
3	86164446	86165547	3:86164446:86165547:-	1	-	3	85481296	86221328	ENSMMUG00000001702	740032	-	1101
17	58229693	58233357	17:58229693:58233357:+	12	+	17	58205768	58251266	ENSMMUG00000000049	45498	+	3664
9	25567205	25654505	9:25567205:25654505:+	4	+	9	25361589	25787483	ENSMMUG00000002930	425894	+	87300
19	10276382	10276742	19:10276382:10276742:+	4	+	19	10233694	10284322	ENSMMUG00000016122	50628	+	360
2	48130233	48130359	2:48130233:48130359:+	4	+	2	48054669	48144677	ENSMMUG00000001342	90008	+	126
1	223784398	223832331	1:223784398:223832331:+	1	+	1	223795182	223851028	ENSMMUG00000031133	55846	+	37149
1	223784398	223832331	1:223784398:223832331:+	1	+	1	223660793	223787723	ENSMMUG00000013294	126930	+	3325
1	223784398	223832331	1:223784398:223832331:+	1	+	1	223732931	223791708	ENSMMUG00000012617	58777	+	7310
5	149533861	149534058	5:149533861:149534058:+	4	+	5	149441271	149591051	ENSMMUG00000018272	149780	+	197
6	63627491	63664978	6:63627491:63664978:+	1	+	6	63603136	63701206	ENSMMUG00000016522	98070	+	37487
20	66274987	66275580	20:66274987:66275580:-	1	-	20	66275005	66277967	ENSMMUG00000012760	2962	-	575
3	98430638	98431847	3:98430638:98431847:-	3	-	3	98393253	98484897	ENSMMUG00000022454	91644	-	1209
14	119064534	119071194	14:119064534:119071194:+	634	+	14	119071112	119399992	ENSMMUG00000022347	328880	+	82
7	166917620	166917822	7:166917620:166917822:-	3	-	7	166916918	166919580	ENSMMUG00000017005	2662	-	202
7	72862547	72872724	7:72862547:72872724:+	4	+	7	72754952	72862615	ENSMMUG00000011782	107663	+	68
13	25496081	25567328	13:25496081:25567328:-	2	-	13	25308160	25575735	ENSMMUG00000016587	267575	-	71247
14	119455019	119461744	14:119455019:119461744:+	1	+	14	119425478	119490506	ENSMMUG00000000086	65028	+	6725
1	227468820	227471193	1:227468820:227471193:+	25	+	1	227446953	227528201	ENSMMUG00000022091	81248	+	2373
19	58407650	58412285	19:58407650:58412285:+	35	+	19	58395440	58541978	ENSMMUG00000020236	146538	+	4635
11	59749043	59759567	11:59749043:59759567:+	2	+	11	59654534	59781779	ENSMMUG00000000956	127245	+	10524
1	129695211	129695396	1:129695211:129695396:+	34	+	1	129627556	129695442	ENSMMUG00000005228	67886	+	185
13	32407119	32418514	13:32407119:32418514:+	3	+	13	32386352	32641803	ENSMMUG00000009367	255451	+	11395
3	9490889	9493776	3:9490889:9493776:-	18	-	3	9413482	9517545	ENSMMUG00000017505	104063	-	2887
18	17139718	17156067	18:17139718:17156067:+	2	+	18	17018164	17158704	ENSMMUG00000004343	140540	+	16349
18	16772258	16772725	18:16772258:16772725:+	8	+	18	16708944	16980054	ENSMMUG00000004321	271110	+	467
11	6901493	6901912	11:6901493:6901912:+	1	+	11	6895214	6902946	ENSMMUG00000009583	7732	+	419
9	66149678	66151231	9:66149678:66151231:-	1	-	9	66141668	66173552	ENSMMUG00000009800	31884	-	1553
15	10255337	10255775	15:10255337:10255775:-	68	-	15	10224852	10311377	ENSMMUG00000009327	86525	-	438
4	108720445	108721322	4:108720445:108721322:+	1	+	4	108601385	108809338	ENSMMUG00000009861	207953	+	877
5	44665045	44684189	5:44665045:44684189:+	3	+	5	44665076	44852263	ENSMMUG00000021164	187187	+	19113
2	86357683	86359788	2:86357683:86359788:-	1368	-	2	86346773	86438414	ENSMMUG00000003494	91641	-	2105
14	49129664	49207443	14:49129664:49207443:-	13	-	14	49194398	49194506	ENSMMUG00000024232	108	-	108
14	49129664	49207443	14:49129664:49207443:-	13	-	14	49072589	49214282	ENSMMUG00000020818	141693	-	77779
10	87765686	87782216	10:87765686:87782216:-	1	-	10	87502305	87814509	ENSMMUG00000005769	312204	-	16530
20	18603868	18604936	20:18603868:18604936:+	72	+	20	18539822	18680299	ENSMMUG00000013338	140477	+	1068
2	166647362	166679397	2:166647362:166679397:-	339	-	2	166577930	166940747	ENSMMUG00000000067	362817	-	32035
7	80353050	80416825	7:80353050:80416825:-	1	-	7	80139998	80493724	ENSMMUG00000021160	353726	-	63775
14	25135181	25139734	14:25135181:25139734:-	5	-	14	24958828	25183719	ENSMMUG00000006355	224891	-	4553
15	7254335	7263025	15:7254335:7263025:-	2	-	15	7193917	7263027	ENSMMUG00000009973	69110	-	8690
18	41775317	41826437	18:41775317:41826437:+	7	+	18	41671250	41907684	ENSMMUG00000020898	236434	+	51120
10	84209333	84209492	10:84209333:84209492:+	3	+	10	84089724	84261628	ENSMMUG00000021345	171904	+	159
8	26539582	26550405	8:26539582:26550405:+	51	+	8	26531347	26555145	ENSMMUG00000023646	23798	+	10823
3	95373167	95387394	3:95373167:95387394:-	11	-	3	95331161	95463599	ENSMMUG00000011761	132438	-	14227
6	91498484	91505812	6:91498484:91505812:-	187	-	6	90930566	91518511	ENSMMUG00000001397	587945	-	7328
4	105863665	105878150	4:105863665:105878150:-	7	-	4	105733899	106181591	ENSMMUG00000002270	447692	-	14485
19	5592691	5592856	19:5592691:5592856:-	1	-	19	5592691	5614772	ENSMMUG00000020707	22081	-	165
6	129464897	129467467	6:129464897:129467467:+	4	+	6	129451848	129506203	ENSMMUG00000009396	54355	+	2570
7	4771770	4772325	7:4771770:4772325:-	4	-	7	4589552	4772331	ENSMMUG00000017641	182779	-	555
1	114786907	114794276	1:114786907:114794276:-	10	-	1	114782487	114998734	ENSMMUG00000014490	216247	-	7369
2	89011194	89018349	2:89011194:89018349:+	4	+	2	89002691	89020557	ENSMMUG00000013385	17866	+	7155
1	172804497	172858824	1:172804497:172858824:+	2	+	1	172742663	172950523	ENSMMUG00000013962	207860	+	54327
1	134500981	134501463	1:134500981:134501463:-	141	-	1	134484839	134509333	ENSMMUG00000004648	24494	-	482
2	44458782	44460321	2:44458782:44460321:+	28	+	2	44094020	44522064	ENSMMUG00000003851	428044	+	1539
18	5193897	5211569	18:5193897:5211569:-	1	-	18	5138515	5272731	ENSMMUG00000022097	134216	-	17672
1	42717227	42720642	1:42717227:42720642:-	11	-	1	42704260	42752350	ENSMMUG00000016220	48090	-	3415
8	33813664	33818556	8:33813664:33818556:-	7	-	8	33808181	33821883	ENSMMUG00000010246	13702	-	4892
14	84771188	84775270	14:84771188:84775270:-	3	-	14	84767048	84886685	ENSMMUG00000013055	119637	-	4082
19	11000133	11000509	19:11000133:11000509:-	58	-	19	10985638	11019923	ENSMMUG00000023251	34285	-	376
17	9693062	9707363	17:9693062:9707363:-	18	-	17	9657223	9749666	ENSMMUG00000004922	92443	-	14301
3	20920591	20928685	3:20920591:20928685:-	4	-	3	20900127	20934861	ENSMMUG00000008727	34734	-	8094
4	119813791	119814047	4:119813791:119814047:-	2	-	4	119808204	119827542	ENSMMUG00000005348	19338	-	256
2	98150870	98164583	2:98150870:98164583:-	7	-	2	98138912	98207591	ENSMMUG00000004847	68679	-	13713
17	1843163	1892732	17:1843163:1892732:+	1	+	17	1851321	1853001	ENSMMUG00000016474	1680	+	1680
9	13032377	13041508	9:13032377:13041508:+	98	+	9	12825339	13102120	ENSMMUG00000011956	276781	+	9131
7	29765617	29766373	7:29765617:29766373:-	62	-	7	29748137	29823500	ENSMMUG00000000754	75363	-	756
5	34168762	34172993	5:34168762:34172993:+	20	+	5	34152307	34245511	ENSMMUG00000002756	93204	+	4231
9	86772441	86862737	9:86772441:86862737:-	16	-	9	86650940	86964407	ENSMMUG00000007081	313467	-	90296
13	8992219	9053007	13:8992219:9053007:-	74	-	13	8948254	9089955	ENSMMUG00000021037	141701	-	60788
9	67657234	67662425	9:67657234:67662425:-	12	-	9	67623819	67712156	ENSMMUG00000015302	88337	-	5191
1	1031117	1051739	1:1031117:1051739:-	6	-	1	1017856	1074307	ENSMMUG00000008379	56451	-	20622
5	145472258	145482745	5:145472258:145482745:+	1	+	5	145459537	145533218	ENSMMUG00000004934	73681	+	10487
11	107795144	107807800	11:107795144:107807800:+	50	+	11	107675354	107834734	ENSMMUG00000022118	159380	+	12656
14	92932610	92932774	14:92932610:92932774:-	1	-	14	92932321	92947653	ENSMMUG00000004111	15332	-	164
16	56132155	56133168	16:56132155:56133168:-	2	-	16	56069491	56201926	ENSMMUG00000005548	132435	-	1013
14	14121038	14127705	14:14121038:14127705:-	29	-	14	14119371	14162534	ENSMMUG00000022319	43163	-	6667
2	34567233	34567984	2:34567233:34567984:-	1	-	2	34344276	35155830	ENSMMUG00000020641	811554	-	751
20	26884462	26889537	20:26884462:26889537:-	2	-	20	26877986	26893079	ENSMMUG00000006878	15093	-	5075
5	79587767	79619219	5:79587767:79619219:+	10	+	5	79547616	79771850	ENSMMUG00000003726	224234	+	31452
16	55246834	55247096	16:55246834:55247096:+	3	+	16	55245273	55248905	ENSMMUG00000010481	3632	+	262
16	71385676	71398517	16:71385676:71398517:-	1	-	16	71369012	71412273	ENSMMUG00000001795	43261	-	12841
16	71385676	71398517	16:71385676:71398517:-	1	-	16	71306154	71556194	ENSMMUG00000003534	250040	-	12841
19	48731473	48732622	19:48731473:48732622:-	12	-	19	48725962	48752719	ENSMMUG00000017916	26757	-	1149
14	71537566	71587323	14:71537566:71587323:-	1	-	14	71523927	71722086	ENSMMUG00000003142	198159	-	49757
17	59127163	59133529	17:59127163:59133529:-	14	-	17	59106637	59149111	ENSMMUG00000011697	42474	-	6366
18	11476040	11476914	18:11476040:11476914:-	19	-	18	11461958	11494520	ENSMMUG00000005175	32562	-	874
16	23564187	23568260	16:23564187:23568260:+	23	+	16	23566095	23566249	ENSMMUG00000005395	154	+	154
16	23564187	23568260	16:23564187:23568260:+	23	+	16	23554272	23579103	ENSMMUG00000019150	24831	+	4073
12	96725070	96725307	12:96725070:96725307:+	7	+	12	96584361	96750658	ENSMMUG00000012211	166297	+	237
6	127971743	127971887	6:127971743:127971887:-	2	-	6	127841023	128223792	ENSMMUG00000006165	382769	-	144
15	106894629	106896641	15:106894629:106896641:+	9	+	15	106535641	106896637	ENSMMUG00000008298	360996	+	2008
19	13013544	13055625	19:13013544:13055625:-	12	-	19	12884938	13188949	ENSMMUG00000003555	304011	-	42081
15	23857817	23883614	15:23857817:23883614:+	1	+	15	23834530	23890830	ENSMMUG00000000464	56300	+	25797
1	163946093	163957080	1:163946093:163957080:-	6	-	1	163898025	164144916	ENSMMUG00000022614	246891	-	10987
2	162359071	162362486	2:162359071:162362486:+	6	+	2	162319954	162402418	ENSMMUG00000020342	82464	+	3415
13	38793681	38802892	13:38793681:38802892:-	1	-	13	38785380	38851127	ENSMMUG00000021066	65747	-	9211
14	57630443	57631853	14:57630443:57631853:+	6	+	14	57567201	57646495	ENSMMUG00000000664	79294	+	1410
16	46042113	46063656	16:46042113:46063656:+	5	+	16	46019620	46096257	ENSMMUG00000016566	76637	+	21543
12	95984211	95990473	12:95984211:95990473:+	3	+	12	95808604	96150827	ENSMMUG00000015167	342223	+	6262
13	74598562	74599122	13:74598562:74599122:-	6	-	13	74589096	74619806	ENSMMUG00000015610	30710	-	560
13	50238152	50274730	13:50238152:50274730:-	4	-	13	50103130	50538489	ENSMMUG00000002905	435359	-	36578
3	189752479	189753981	3:189752479:189753981:+	39	+	3	189707247	189808117	ENSMMUG00000018920	100870	+	1502
6	134062961	134092157	6:134062961:134092157:-	2	-	6	134018679	134135915	ENSMMUG00000011925	117236	-	29196
9	101104756	101148885	9:101104756:101148885:+	1	+	9	100978352	101181752	ENSMMUG00000006741	203400	+	44129
6	62020908	62034627	6:62020908:62034627:+	4	+	6	62020908	62037681	ENSMMUG00000021130	16773	+	13719
16	43244271	43249253	16:43244271:43249253:-	37	-	16	43229145	43353881	ENSMMUG00000011443	124736	-	4982
18	72516941	72611187	18:72516941:72611187:+	67	+	18	72388036	72682055	ENSMMUG00000021792	294019	+	94246
17	5609557	5679701	17:5609557:5679701:+	20	+	17	5281513	5918044	ENSMMUG00000008520	636531	+	70144
1	116572622	116577498	1:116572622:116577498:+	7	+	1	116378021	116670279	ENSMMUG00000017817	292258	+	4876
5	102442338	102450496	5:102442338:102450496:+	1	+	5	102400000	102476285	ENSMMUG00000023240	76285	+	8158
6	52202394	52271631	6:52202394:52271631:+	110	+	6	52177926	52203116	ENSMMUG00000023157	25190	+	722
3	52192399	52199139	3:52192399:52199139:+	22	+	3	52139116	52215638	ENSMMUG00000006823	76522	+	6740
X	99968733	99970575	X:99968733:99970575:+	1	+	X	99934170	99979201	ENSMMUG00000021579	45031	+	1842
3	56533966	56540356	3:56533966:56540356:+	1	+	3	56328215	56931181	ENSMMUG00000022555	602966	+	6390
9	32205237	32214520	9:32205237:32214520:-	1	-	9	32182033	32222089	ENSMMUG00000015058	40056	-	9283
4	13599745	13601910	4:13599745:13601910:-	10	-	4	13587445	13683498	ENSMMUG00000020122	96053	-	2165
15	10704625	10708773	15:10704625:10708773:+	3	+	15	10677618	10719000	ENSMMUG00000013712	41382	+	4148
3	44203975	44208536	3:44203975:44208536:-	1	-	3	44204011	44244615	ENSMMUG00000030419	40604	-	4525
X	76511312	76532463	X:76511312:76532463:-	8	-	X	76509777	76568291	ENSMMUG00000014407	58514	-	21151
X	117677838	117678011	X:117677838:117678011:+	14	+	X	117674211	117720969	ENSMMUG00000020282	46758	+	173
1	191092056	191092678	1:191092056:191092678:-	2	-	1	191046854	191141341	ENSMMUG00000016033	94487	-	622
6	147013555	147017569	6:147013555:147017569:+	31	+	6	146993067	147026030	ENSMMUG00000005414	32963	+	4014
7	139113609	139114201	7:139113609:139114201:-	12	-	7	139101141	139124006	ENSMMUG00000012069	22865	-	592
3	12958619	12963198	3:12958619:12963198:+	2	+	3	12929879	12959942	ENSMMUG00000003703	30063	+	1323
2	64721819	64815191	2:64721819:64815191:+	1	+	2	64630805	65258319	ENSMMUG00000002889	627514	+	93372
11	46254834	46255001	11:46254834:46255001:-	12	-	11	46254768	46314190	ENSMMUG00000021081	59422	-	167
2	27808977	27825623	2:27808977:27825623:+	1	+	2	27634637	27903076	ENSMMUG00000008787	268439	+	16646
4	68659349	68667729	4:68659349:68667729:+	1	+	4	68179091	68667815	ENSMMUG00000010345	488724	+	8380
1099548049467	33420	44274	1099548049467:33420:44274:-	157	-	1099548049467	1003	44225	ENSMMUG00000020949	43222	-	10805
14	118858658	118884797	14:118858658:118884797:+	5	+	14	118817937	118861418	ENSMMUG00000012254	43481	+	2760
17	57698500	57733522	17:57698500:57733522:-	13	-	17	57528897	57819397	ENSMMUG00000021459	290500	-	35022
19	55404400	55407132	19:55404400:55407132:+	1	+	19	55404388	55426648	ENSMMUG00000007533	22260	+	2732
14	123727975	123736464	14:123727975:123736464:+	6	+	14	123718495	123748443	ENSMMUG00000010010	29948	+	8489
10	89737317	89739334	10:89737317:89739334:+	10	+	10	89670265	89845152	ENSMMUG00000008955	174887	+	2017
9	6059937	6069490	9:6059937:6069490:-	2	-	9	6039742	6088787	ENSMMUG00000013182	49045	-	9553
15	13610317	13615697	15:13610317:13615697:-	7	-	15	13603646	13626027	ENSMMUG00000012886	22381	-	5380
15	12587300	12594353	15:12587300:12594353:+	68	+	15	12542320	12602444	ENSMMUG00000022919	60124	+	7053
18	17353562	17388147	18:17353562:17388147:-	206	-	18	17186861	17405467	ENSMMUG00000004350	218606	-	34585
7	41909403	41917532	7:41909403:41917532:+	120	+	7	41884470	41969979	ENSMMUG00000012114	85509	+	8129
1	81758198	81761183	1:81758198:81761183:-	1	-	1	81712314	81830748	ENSMMUG00000023345	118434	-	2985
6	127946611	128026458	6:127946611:128026458:-	1	-	6	127841023	128223792	ENSMMUG00000006165	382769	-	79847
11	53237435	53239692	11:53237435:53239692:-	12	-	11	53226609	53248297	ENSMMUG00000008273	21688	-	2257
14	6520850	6540797	14:6520850:6540797:+	5	+	14	6520848	6555324	ENSMMUG00000014237	34476	+	19947
4	42490376	42525668	4:42490376:42525668:+	10	+	4	42437127	42565801	ENSMMUG00000005675	128674	+	35292
5	2209432	2211591	5:2209432:2211591:-	108	-	5	2177261	2223834	ENSMMUG00000005298	46573	-	2159
7	165332309	165333061	7:165332309:165333061:+	731	+	7	165250674	165344227	ENSMMUG00000005780	93553	+	752
13	25514784	25534588	13:25514784:25534588:-	14	-	13	25308160	25575735	ENSMMUG00000016587	267575	-	19804
13	117817634	117832559	13:117817634:117832559:-	1	-	13	117713469	117913599	ENSMMUG00000010563	200130	-	14925
7	125066223	125081043	7:125066223:125081043:+	5	+	7	124999442	125098298	ENSMMUG00000008766	98856	+	14820
11	123129022	123129431	11:123129022:123129431:+	19	+	11	123124044	123155819	ENSMMUG00000012650	31775	+	409
8	104805419	104805571	8:104805419:104805571:-	22	-	8	104759766	104914128	ENSMMUG00000020766	154362	-	152
20	21910442	21913916	20:21910442:21913916:-	15	-	20	21910574	21910871	ENSMMUG00000037128	297	-	297
20	21910442	21913916	20:21910442:21913916:-	15	-	20	21884885	21950224	ENSMMUG00000000525	65339	-	3474
6	48306915	48310765	6:48306915:48310765:+	5	+	6	48210866	48395233	ENSMMUG00000013841	184367	+	3850
5	102448588	102457038	5:102448588:102457038:+	5	+	5	102400000	102476285	ENSMMUG00000023240	76285	+	8450
8	17169794	17200376	8:17169794:17200376:-	12	-	8	17169859	17243163	ENSMMUG00000001878	73304	-	30517
5	120423632	120430156	5:120423632:120430156:+	11	+	5	120395491	120554226	ENSMMUG00000021347	158735	+	6524
5	88237102	88237206	5:88237102:88237206:-	1	-	5	88134384	88517972	ENSMMUG00000006309	383588	-	104
7	136971728	136991339	7:136971728:136991339:+	3	+	7	136985340	137024936	ENSMMUG00000011144	39596	+	5999
7	136971728	136991339	7:136971728:136991339:+	3	+	7	136942016	136976599	ENSMMUG00000018146	34583	+	4871
2	82717557	82717909	2:82717557:82717909:-	3	-	2	82530116	82851229	ENSMMUG00000019262	321113	-	352
13	61287259	61294892	13:61287259:61294892:+	2	+	13	61254911	61298862	ENSMMUG00000021990	43951	+	7633
6	129128032	129140776	6:129128032:129140776:-	1	-	6	129106022	129143858	ENSMMUG00000010313	37836	-	12744
1099548049624	21080	22615	1099548049624:21080:22615:+	34	+	1099548049624	8238	71129	ENSMMUG00000000184	62891	+	1535
12	55077460	55097893	12:55077460:55097893:+	1	+	12	54991457	55173360	ENSMMUG00000001761	181903	+	20433
10	73370075	73371251	10:73370075:73371251:-	1895	-	10	73339172	73376862	ENSMMUG00000023552	37690	-	1176
9	57932092	57952090	9:57932092:57952090:-	34	-	9	57759152	58001657	ENSMMUG00000008790	242505	-	19998
7	93880750	93900428	7:93880750:93900428:-	5	-	7	93840563	93972974	ENSMMUG00000011515	132411	-	19678
13	65572316	65583237	13:65572316:65583237:-	73	-	13	65547328	65673455	ENSMMUG00000006012	126127	-	10921
5	56566084	56571652	5:56566084:56571652:+	103	+	5	56542404	56582636	ENSMMUG00000030285	40232	+	5568
9	14798554	14808238	9:14798554:14808238:-	12	-	9	14796239	15055343	ENSMMUG00000017169	259104	-	9684
1	162328022	162328190	1:162328022:162328190:+	13	+	1	162134780	162352464	ENSMMUG00000004563	217684	+	168
6	34628716	34647195	6:34628716:34647195:+	1	+	6	34606032	34647201	ENSMMUG00000000438	41169	+	18479
9	63389874	63390203	9:63389874:63390203:+	63	+	9	63363942	63433299	ENSMMUG00000001821	69357	+	329
19	36433318	36448213	19:36433318:36448213:+	640	+	19	36405340	36478788	ENSMMUG00000018441	73448	+	14895
15	11198836	11209848	15:11198836:11209848:+	4	+	15	11198832	11231548	ENSMMUG00000011185	32716	+	11012
9	74002218	74061823	9:74002218:74061823:+	2	+	9	73794887	74102364	ENSMMUG00000017727	307477	+	59605
10	31177493	31206215	10:31177493:31206215:+	1	+	10	31173100	31208385	ENSMMUG00000012719	35285	+	28722
2	94816633	94852311	2:94816633:94852311:+	4	+	2	94816715	95290640	ENSMMUG00000014629	473925	+	35596
4	155956018	155956233	4:155956018:155956233:-	2	-	4	155955455	155978739	ENSMMUG00000020011	23284	-	215
20	83119281	83122088	20:83119281:83122088:-	18	-	20	83114554	83155272	ENSMMUG00000020674	40718	-	2807
11	123454338	123454513	11:123454338:123454513:-	7	-	11	123453737	123515279	ENSMMUG00000018037	61542	-	175
1	13419992	13427016	1:13419992:13427016:+	6	+	1	13322960	13475395	ENSMMUG00000002171	152435	+	7024
10	82780434	82780568	10:82780434:82780568:-	3	-	10	82779857	82785605	ENSMMUG00000004870	5748	-	134
15	60113924	60118382	15:60113924:60118382:+	3	+	15	60056303	60514256	ENSMMUG00000001141	457953	+	4458
10	1454706	1455410	10:1454706:1455410:-	2	-	10	1452793	1457347	ENSMMUG00000005712	4554	-	704
1	110305398	110331723	1:110305398:110331723:+	13	+	1	110042717	110394263	ENSMMUG00000008197	351546	+	26325
19	55883386	55885229	19:55883386:55885229:+	14	+	19	55862240	55885228	ENSMMUG00000012937	22988	+	1842
6	139335652	139337379	6:139335652:139337379:+	16	+	6	139203752	139662280	ENSMMUG00000000419	458528	+	1727
4	85545267	85548074	4:85545267:85548074:-	5	-	4	85505740	85606607	ENSMMUG00000003464	100867	-	2807
1	150225891	150256217	1:150225891:150256217:-	1	-	1	150214557	150285707	ENSMMUG00000007783	71150	-	30326
14	28190468	28191557	14:28190468:28191557:-	17	-	14	28190319	28229179	ENSMMUG00000017294	38860	-	1089
2	149109820	149130514	2:149109820:149130514:+	4	+	2	149052277	149164165	ENSMMUG00000008666	111888	+	20694
11	6615381	6621365	11:6615381:6621365:-	2	-	11	6616801	6626375	ENSMMUG00000014262	9574	-	4564
4	127448273	127449385	4:127448273:127449385:+	9	+	4	127285303	127492227	ENSMMUG00000016373	206924	+	1112
19	50065689	50065844	19:50065689:50065844:-	2	-	19	50065378	50077436	ENSMMUG00000004613	12058	-	155
6	9029112	9056576	6:9029112:9056576:-	14	-	6	8960140	9290643	ENSMMUG00000020160	330503	-	27464
7	84142867	84143566	7:84142867:84143566:-	2	-	7	84114382	84163197	ENSMMUG00000015002	48815	-	699
16	19430950	19453944	16:19430950:19453944:-	43	-	16	19427179	19498185	ENSMMUG00000030279	71006	-	22994
19	13734524	13734861	19:13734524:13734861:+	97	+	19	13722343	13742531	ENSMMUG00000013538	20188	+	337
2	158020943	158046503	2:158020943:158046503:-	3	-	2	158005942	158129645	ENSMMUG00000021288	123703	-	25560
7	56473317	56478029	7:56473317:56478029:+	106	+	7	56422451	56485646	ENSMMUG00000007430	63195	+	4712
2	57830996	57849774	2:57830996:57849774:+	2	+	2	57826624	57855659	ENSMMUG00000017986	29035	+	18778
8	76793399	76794053	8:76793399:76794053:-	11	-	8	76735049	76815119	ENSMMUG00000022325	80070	-	654
1	906877	951633	1:906877:951633:-	40	-	1	901930	957151	ENSMMUG00000008390	55221	-	44756
8	18448204	18462372	8:18448204:18462372:-	7	-	8	18427313	18768091	ENSMMUG00000016385	340778	-	14168
20	5072895	5073155	20:5072895:5073155:-	4	-	20	5054854	5082826	ENSMMUG00000017822	27972	-	260
11	72057041	72057206	11:72057041:72057206:-	4	-	11	72049072	72238820	ENSMMUG00000012362	189748	-	165
17	27261641	27261805	17:27261641:27261805:+	41	+	17	27097345	27272400	ENSMMUG00000007891	175055	+	164
5	157487063	157490360	5:157487063:157490360:+	9	+	5	157386955	157499302	ENSMMUG00000017342	112347	+	3297
11	53145797	53147089	11:53145797:53147089:+	1	+	11	53138353	53159022	ENSMMUG00000020758	20669	+	1292
10	84328172	84328762	10:84328172:84328762:+	13	+	10	84326181	84336354	ENSMMUG00000008135	10173	+	590
11	118278422	118279573	11:118278422:118279573:-	42	-	11	118166786	118279147	ENSMMUG00000014027	112361	-	725
2	94659326	94663235	2:94659326:94663235:+	39	+	2	94657089	94714440	ENSMMUG00000001074	57351	+	3909
9	28676812	28684275	9:28676812:28684275:+	9	+	9	28625732	28714250	ENSMMUG00000008268	88518	+	7463
4	85550734	85552241	4:85550734:85552241:-	8	-	4	85505740	85606607	ENSMMUG00000003464	100867	-	1507
9	99763885	99766970	9:99763885:99766970:-	1	-	9	99750186	99786260	ENSMMUG00000018470	36074	-	3085
7	132181176	132197704	7:132181176:132197704:-	16	-	7	132169027	132277967	ENSMMUG00000019346	108940	-	16528
4	110932934	110947199	4:110932934:110947199:+	1	+	4	110426747	110960826	ENSMMUG00000019048	534079	+	14265
8	115364483	115390481	8:115364483:115390481:-	53	-	8	114681031	115918688	ENSMMUG00000007342	1237657	-	25998
1	70464515	70555641	1:70464515:70555641:-	5	-	1	70488609	70618300	ENSMMUG00000014807	129691	-	67032
2	46384968	46412012	2:46384968:46412012:-	8	-	2	46344346	46422278	ENSMMUG00000001714	77932	-	27044
7	62926226	62928016	7:62926226:62928016:-	1020	-	7	62895960	63063270	ENSMMUG00000013669	167310	-	1790
10	85101991	85102338	10:85101991:85102338:+	4	+	10	85014254	85103536	ENSMMUG00000000893	89282	+	347
12	5324491	5346813	12:5324491:5346813:-	4	-	12	3737013	5654016	ENSMMUG00000009885	1917003	-	22322
16	47241510	47247633	16:47241510:47247633:-	142	-	16	47078587	47408885	ENSMMUG00000009349	330298	-	6123
1	30495899	30505960	1:30495899:30505960:+	7	+	1	30466705	30517439	ENSMMUG00000012252	50734	+	10061
20	12208040	12211580	20:12208040:12211580:+	7	+	20	12160653	12655591	ENSMMUG00000022897	494938	+	3540
2	178096739	178100032	2:178096739:178100032:+	45	+	2	178049685	178203960	ENSMMUG00000015959	154275	+	3293
10	4728512	4778969	10:4728512:4778969:-	12	-	10	4685965	4957256	ENSMMUG00000016292	271291	-	50457
7	130468723	130480239	7:130468723:130480239:+	150	+	7	130464366	130490918	ENSMMUG00000021419	26552	+	11516
13	69340247	69361528	13:69340247:69361528:+	6	+	13	69239612	69432466	ENSMMUG00000014244	192854	+	21281
3	149246058	149248440	3:149246058:149248440:-	4	-	3	149126308	149399833	ENSMMUG00000002894	273525	-	2382
8	119161250	119173563	8:119161250:119173563:-	71	-	8	119159648	119281445	ENSMMUG00000020283	121797	-	12313
19	63526511	63527016	19:63526511:63527016:-	6	-	19	63518749	63546852	ENSMMUG00000023357	28103	-	505
7	83052967	83053251	7:83052967:83053251:-	4	-	7	83052918	83053251	ENSMMUG00000036452	333	-	284
6	64645369	64692974	6:64645369:64692974:+	134	+	6	64504133	64896310	ENSMMUG00000000884	392177	+	47605
16	61498579	61525387	16:61498579:61525387:-	13	-	16	61043444	61579957	ENSMMUG00000005637	536513	-	26808
1099548049690	42360	45085	1099548049690:42360:45085:+	12	+	1099548049690	16620	52479	ENSMMUG00000004593	35859	+	2725
15	98901564	98908091	15:98901564:98908091:-	9	-	15	98891534	98972715	ENSMMUG00000016421	81181	-	6527
15	105230911	105258293	15:105230911:105258293:+	4	+	15	105211842	105327777	ENSMMUG00000009493	115935	+	27382
16	46558545	46561560	16:46558545:46561560:+	5	+	16	46556160	46571480	ENSMMUG00000000618	15320	+	3015
6	119213048	119213509	6:119213048:119213509:+	3	+	6	119172926	119226796	ENSMMUG00000023598	53870	+	461
9	75841855	75867918	9:75841855:75867918:+	10	+	9	75824399	75871895	ENSMMUG00000014529	47496	+	26063
7	114292118	114295502	7:114292118:114295502:+	5	+	7	114292350	114292485	ENSMMUG00000036585	135	+	135
7	114292118	114295502	7:114292118:114295502:+	5	+	7	114288132	114304661	ENSMMUG00000001901	16529	+	3384
16	5105520	5113594	16:5105520:5113594:+	56	+	16	5049012	5122349	ENSMMUG00000010465	73337	+	8074
20	82456407	82459833	20:82456407:82459833:+	1	+	20	82426707	82460418	ENSMMUG00000004442	33711	+	3426
8	28987875	28990383	8:28987875:28990383:-	3	-	8	28921237	29035270	ENSMMUG00000019723	114033	-	2508
6	69221769	69240983	6:69221769:69240983:+	19	+	6	69109808	69253926	ENSMMUG00000015422	144118	+	19214
2	91525117	91543204	2:91525117:91543204:-	153	-	2	91520041	91556156	ENSMMUG00000019130	36115	-	18087
1	19096962	19118045	1:19096962:19118045:-	3	-	1	19054215	19148858	ENSMMUG00000012733	94643	-	21083
11	85581505	85581918	11:85581505:85581918:-	32	-	11	85564899	85586291	ENSMMUG00000013163	21392	-	413
2	93012677	93013247	2:93012677:93013247:+	1	+	2	92978982	93218654	ENSMMUG00000001029	239672	+	570
12	38751906	38769235	12:38751906:38769235:-	31	-	12	38734553	38823817	ENSMMUG00000003947	89264	-	17329
4	147283316	147285753	4:147283316:147285753:+	6	+	4	147275080	147301306	ENSMMUG00000001806	26226	+	2437
1	115570915	115603748	1:115570915:115603748:-	13	-	1	115514221	115613121	ENSMMUG00000007766	98900	-	32833
6	173547715	173547901	6:173547715:173547901:+	16	+	6	173516430	173562714	ENSMMUG00000011033	46284	+	186
7	30624105	30653923	7:30624105:30653923:-	4	-	7	30614467	30745466	ENSMMUG00000007509	130999	-	29818
4	112223006	112225958	4:112223006:112225958:-	20	-	4	112009994	112242206	ENSMMUG00000019774	232212	-	2952
1	43146055	43191632	1:43146055:43191632:+	34	+	1	43145844	43191942	ENSMMUG00000005992	46098	+	45577
13	24656784	24659856	13:24656784:24659856:+	108	+	13	24573064	24688817	ENSMMUG00000020838	115753	+	3072
4	101361691	101365622	4:101361691:101365622:-	12	-	4	101282575	101415543	ENSMMUG00000013483	132968	-	3931
11	87168066	87168264	11:87168066:87168264:-	187	-	11	87161646	87168311	ENSMMUG00000000166	6665	-	198
3	121391604	121428549	3:121391604:121428549:-	3	-	3	121167293	121484582	ENSMMUG00000005915	317289	-	36945
9	63810797	63811230	9:63810797:63811230:+	8	+	9	63783642	63815919	ENSMMUG00000011280	32277	+	433
6	75664579	75677750	6:75664579:75677750:-	218	-	6	75605003	75740131	ENSMMUG00000017057	135128	-	13171
4	101365516	101381276	4:101365516:101381276:-	2	-	4	101282575	101415543	ENSMMUG00000013483	132968	-	15760
14	8530273	8530367	14:8530273:8530367:-	1	-	14	8529402	8531522	ENSMMUG00000008655	2120	-	94
3	111504920	111544800	3:111504920:111544800:+	2	+	3	111365298	111971554	ENSMMUG00000020418	606256	+	39880
5	81962871	81963081	5:81962871:81963081:-	4	-	5	81692931	82003380	ENSMMUG00000010141	310449	-	210
2	151212369	151248046	2:151212369:151248046:+	17	+	2	151070711	151472201	ENSMMUG00000003263	401490	+	35677
16	2107820	2115665	16:2107820:2115665:+	18	+	16	2097207	2116374	ENSMMUG00000017518	19167	+	7845
14	60586964	60600521	14:60586964:60600521:+	42	+	14	60301530	60633920	ENSMMUG00000004777	332390	+	13557
4	85590644	85593078	4:85590644:85593078:-	2	-	4	85505740	85606607	ENSMMUG00000003464	100867	-	2434
17	1155003	1178439	17:1155003:1178439:+	8	+	17	1067563	1179393	ENSMMUG00000004560	111830	+	23436
7	141566104	141566759	7:141566104:141566759:+	40	+	7	141422694	143072858	ENSMMUG00000013842	1650164	+	655
16	445306	502856	16:445306:502856:-	6	-	16	346138	505459	ENSMMUG00000003042	159321	-	57550
2	189031690	189046394	2:189031690:189046394:+	3	+	2	189046168	189046233	ENSMMUG00000035954	65	+	65
2	189031690	189046394	2:189031690:189046394:+	3	+	2	189031680	189086029	ENSMMUG00000019100	54349	+	14704
6	90275746	90301890	6:90275746:90301890:-	86	-	6	89853274	90328985	ENSMMUG00000001722	475711	-	26144
2	163921524	163936875	2:163921524:163936875:-	12	-	2	163669152	164003541	ENSMMUG00000009667	334389	-	15351
19	54895116	54895243	19:54895116:54895243:+	1	+	19	54879732	54896962	ENSMMUG00000022155	17230	+	127
16	16429726	16431673	16:16429726:16431673:+	30	+	16	16268384	16435210	ENSMMUG00000002523	166826	+	1947
2	176074221	176074371	2:176074221:176074371:-	5	-	2	176064618	176178083	ENSMMUG00000001975	113465	-	150
4	113706888	113707790	4:113706888:113707790:-	33	-	4	113696430	113722673	ENSMMUG00000015161	26243	-	902
3	58097944	58101637	3:58097944:58101637:-	24	-	3	57912146	58125685	ENSMMUG00000015843	213539	-	3693
20	2530862	2530947	20:2530862:2530947:+	1	+	20	2530369	2531383	ENSMMUG00000019094	1014	+	85
9	95153675	95157281	9:95153675:95157281:-	1	-	9	95143977	95189936	ENSMMUG00000003102	45959	-	3606
1	17578357	17593417	1:17578357:17593417:+	1	+	1	17231830	17744795	ENSMMUG00000023070	512965	+	15060
3	139381320	139410877	3:139381320:139410877:-	9	-	3	139375626	139534471	ENSMMUG00000009008	158845	-	29557
7	42116176	42117099	7:42116176:42117099:-	46	-	7	41987025	42154066	ENSMMUG00000012117	167041	-	923
8	50458814	50459881	8:50458814:50459881:-	18	-	8	50295892	50484902	ENSMMUG00000015347	189010	-	1067
11	61865603	61889997	11:61865603:61889997:+	1	+	11	61849871	61901488	ENSMMUG00000003180	51617	+	24394
3	52156540	52170967	3:52156540:52170967:+	8	+	3	52139116	52215638	ENSMMUG00000006823	76522	+	14427
11	54351694	54355788	11:54351694:54355788:-	196	-	11	54322896	54371786	ENSMMUG00000021789	48890	-	4094
3	121444122	121452724	3:121444122:121452724:-	1	-	3	121167293	121484582	ENSMMUG00000005915	317289	-	8602
19	14149154	14149455	19:14149154:14149455:+	9	+	19	14140542	14181068	ENSMMUG00000005727	40526	+	301
20	12608991	12609131	20:12608991:12609131:+	6	+	20	12160653	12655591	ENSMMUG00000022897	494938	+	140
4	84934006	84934897	4:84934006:84934897:+	6	+	4	84930865	84935088	ENSMMUG00000014940	4223	+	891
14	14123210	14127705	14:14123210:14127705:-	2	-	14	14119371	14162534	ENSMMUG00000022319	43163	-	4495
14	72383264	72419214	14:72383264:72419214:+	9	+	14	72351164	72442350	ENSMMUG00000017398	91186	+	35950
12	67255575	67293914	12:67255575:67293914:+	1	+	12	67186699	67294247	ENSMMUG00000000312	107548	+	38339
13	55075936	55120971	13:55075936:55120971:+	7	+	13	55108528	55142729	ENSMMUG00000030834	34201	+	12443
9	32007747	32022341	9:32007747:32022341:-	2	-	9	31973666	32098661	ENSMMUG00000004778	124995	-	14594
13	73251348	73266899	13:73251348:73266899:-	3	-	13	73240062	73368255	ENSMMUG00000002300	128193	-	15551
9	48964320	48966177	9:48964320:48966177:-	6	-	9	48965045	48966069	ENSMMUG00000011907	1024	-	1024
15	7573144	7577974	15:7573144:7577974:-	1	-	15	7515335	7627619	ENSMMUG00000021724	112284	-	4830
18	3921994	3922630	18:3921994:3922630:-	21	-	18	3911856	3936621	ENSMMUG00000000682	24765	-	636
3	39884757	39960174	3:39884757:39960174:-	361	-	3	39761158	40177194	ENSMMUG00000011659	416036	-	75417
7	65362465	65371543	7:65362465:65371543:-	1	-	7	65369762	65371532	ENSMMUG00000011258	1770	-	1770
10	16701382	16701660	10:16701382:16701660:+	8	+	10	16673254	16808019	ENSMMUG00000012029	134765	+	278
7	55115404	55119144	7:55115404:55119144:+	12	+	7	55036184	55186376	ENSMMUG00000011044	150192	+	3740
13	30994616	31031400	13:30994616:31031400:-	6	-	13	30950721	31177832	ENSMMUG00000003474	227111	-	36784
2	56339801	56342617	2:56339801:56342617:-	32	-	2	56180934	56506708	ENSMMUG00000012574	325774	-	2816
9	54344622	54378939	9:54344622:54378939:-	7	-	9	54344364	54596053	ENSMMUG00000017380	251689	-	34317
4	124924051	124929916	4:124924051:124929916:+	72	+	4	124845428	124932219	ENSMMUG00000000224	86791	+	5865
9	102740400	102743026	9:102740400:102743026:+	49	+	9	102598071	102765821	ENSMMUG00000003747	167750	+	2626
15	43511823	43554458	15:43511823:43554458:+	37	+	15	43533056	43612772	ENSMMUG00000012597	79716	+	21402
7	151959841	151960001	7:151959841:151960001:-	9406	-	7	151808202	151997964	ENSMMUG00000004606	189762	-	160
1	128709009	128709316	1:128709009:128709316:+	27	+	1	128694889	128727818	ENSMMUG00000016301	32929	+	307
X	38899308	38905286	X:38899308:38905286:+	22	+	X	38878884	38993365	ENSMMUG00000013753	114481	+	5978
16	16147373	16152597	16:16147373:16152597:-	5	-	16	16134333	16245322	ENSMMUG00000030296	110989	-	5224
15	43948411	43955836	15:43948411:43955836:-	35	-	15	43945456	43963164	ENSMMUG00000020149	17708	-	7425
X	109900608	109900772	X:109900608:109900772:-	1	-	X	109832024	110022514	ENSMMUG00000032367	190490	-	164
12	15552932	15553052	12:15552932:15553052:-	2	-	12	15508843	15769054	ENSMMUG00000010526	260211	-	120
1	160688462	160690701	1:160688462:160690701:-	26	-	1	160660441	160690772	ENSMMUG00000001014	30331	-	2239
14	14945335	14945627	14:14945335:14945627:-	8	-	14	14924159	14970468	ENSMMUG00000011714	46309	-	292
4	13124287	13128442	4:13124287:13128442:+	20	+	4	12683099	13254464	ENSMMUG00000020040	571365	+	4155
6	10379896	10381740	6:10379896:10381740:+	102	+	6	10374203	10393502	ENSMMUG00000009761	19299	+	1844
7	19378603	19379501	7:19378603:19379501:-	7	-	7	19370375	19443532	ENSMMUG00000001737	73157	-	898
11	48214182	48219961	11:48214182:48219961:-	1	-	11	48206971	48223162	ENSMMUG00000012457	16191	-	5779
11	96318274	96321835	11:96318274:96321835:-	51	-	11	96316881	96452585	ENSMMUG00000018901	135704	-	3561
1	80245443	80252767	1:80245443:80252767:+	5	+	1	80110034	80406917	ENSMMUG00000020218	296883	+	7324
7	21848336	21851633	7:21848336:21851633:-	8	-	7	21842084	21948922	ENSMMUG00000017078	106838	-	3297
20	27024566	27025553	20:27024566:27025553:-	1	-	20	27013093	27027535	ENSMMUG00000003298	14442	-	987
11	53651771	53654676	11:53651771:53654676:+	2	+	11	53602703	53673055	ENSMMUG00000019330	70352	+	2905
8	17104396	17107067	8:17104396:17107067:-	4	-	8	17098891	17116580	ENSMMUG00000001873	17689	-	2671
7	165317213	165317972	7:165317213:165317972:+	1	+	7	165250674	165344227	ENSMMUG00000005780	93553	+	759
3	90488539	90494179	3:90488539:90494179:+	457	+	3	90467358	90521348	ENSMMUG00000001350	53990	+	5640
3	522494	523097	3:522494:523097:+	35	+	3	498216	551089	ENSMMUG00000022331	52873	+	603
4	68210151	68210703	4:68210151:68210703:+	1	+	4	68179091	68667815	ENSMMUG00000010345	488724	+	552
4	152279509	152318502	4:152279509:152318502:+	3	+	4	152290694	152290795	ENSMMUG00000036605	101	+	101
13	64112673	64112925	13:64112673:64112925:-	14	-	13	64089616	64220678	ENSMMUG00000008772	131062	-	252
11	42239876	42283372	11:42239876:42283372:+	4	+	11	42225792	42440950	ENSMMUG00000011811	215158	+	43496
19	53417271	53422086	19:53417271:53422086:-	56	-	19	53390143	53442430	ENSMMUG00000014709	52287	-	4815
8	43052263	43058347	8:43052263:43058347:-	4	-	8	43008222	43135557	ENSMMUG00000020186	127335	-	6084
8	104774560	104794065	8:104774560:104794065:-	5	-	8	104759766	104914128	ENSMMUG00000020766	154362	-	19505
1	106071641	106071814	1:106071641:106071814:-	22	-	1	105876957	106094215	ENSMMUG00000004103	217258	-	173
15	57401529	57454322	15:57401529:57454322:+	1	+	15	57194014	57459480	ENSMMUG00000020651	265466	+	52793
2	80064377	80064794	2:80064377:80064794:+	111	+	2	79924154	80680126	ENSMMUG00000021620	755972	+	417
5	36539668	36569696	5:36539668:36569696:+	1	+	5	36403080	36734407	ENSMMUG00000007805	331327	+	30028
13	39040000	39048305	13:39040000:39048305:-	67	-	13	38973301	39056935	ENSMMUG00000020575	83634	-	8305
6	31483771	31487060	6:31483771:31487060:-	9	-	6	31463093	31600580	ENSMMUG00000012193	137487	-	3289
12	103907754	103914750	12:103907754:103914750:-	25	-	12	103886558	103928050	ENSMMUG00000010382	41492	-	6996
11	125287663	125311438	11:125287663:125311438:+	10	+	11	125275616	125312827	ENSMMUG00000009213	37211	+	23775
11	125287663	125311438	11:125287663:125311438:+	10	+	11	125180893	125343872	ENSMMUG00000031487	162979	+	23775
10	62783263	62784123	10:62783263:62784123:+	1	+	10	62770463	62828717	ENSMMUG00000014140	58254	+	860
4	151763239	151766157	4:151763239:151766157:+	1	+	4	151686955	151834760	ENSMMUG00000013782	147805	+	2918
16	55385103	55386037	16:55385103:55386037:-	9	-	16	55362655	55415854	ENSMMUG00000007863	53199	-	934
5	21488810	21491002	5:21488810:21491002:+	6	+	5	21367903	21525055	ENSMMUG00000019239	157152	+	2192
13	37955886	37984910	13:37955886:37984910:+	11	+	13	37910741	38040572	ENSMMUG00000013944	129831	+	29024
19	12599224	12599734	19:12599224:12599734:-	4	-	19	12593776	12604744	ENSMMUG00000004390	10968	-	510
6	51303900	51335659	6:51303900:51335659:+	88	+	6	51219336	51335764	ENSMMUG00000004861	116428	+	31759
7	138232354	138235962	7:138232354:138235962:-	1	-	7	138194211	138238743	ENSMMUG00000015166	44532	-	3608
2	85202624	85226329	2:85202624:85226329:-	5	-	2	85059698	85663910	ENSMMUG00000004273	604212	-	23705
17	86683731	86687114	17:86683731:86687114:-	1	-	17	86682464	86704012	ENSMMUG00000009892	21548	-	3383
14	116884901	116885392	14:116884901:116885392:+	28	+	14	116824821	117040984	ENSMMUG00000005482	216163	+	491
1	215535323	215537250	1:215535323:215537250:+	66	+	1	215529273	215551596	ENSMMUG00000005667	22323	+	1927
14	98579006	98585069	14:98579006:98585069:+	6	+	14	98450331	99003962	ENSMMUG00000016737	553631	+	6063
14	72427194	72433911	14:72427194:72433911:+	30	+	14	72351164	72442350	ENSMMUG00000017398	91186	+	6717
16	16382669	16383432	16:16382669:16383432:+	2	+	16	16268384	16435210	ENSMMUG00000002523	166826	+	763
6	135438566	135498741	6:135438566:135498741:-	1	-	6	135364321	135605910	ENSMMUG00000001939	241589	-	60175
20	15490148	15505745	20:15490148:15505745:-	43	-	20	15421150	15554364	ENSMMUG00000010367	133214	-	15597
12	46542337	46542932	12:46542337:46542932:-	166	-	12	46532555	46644348	ENSMMUG00000014397	111793	-	595
2	57966892	57968341	2:57966892:57968341:-	2	-	2	57953332	58502383	ENSMMUG00000001847	549051	-	1449
13	98582871	98583039	13:98582871:98583039:-	7	-	13	98485979	98632656	ENSMMUG00000022909	146677	-	168
X	732037	734919	X:732037:734919:+	8	+	X	703078	746562	ENSMMUG00000000443	43484	+	2882
1	38381662	38381954	1:38381662:38381954:+	3	+	1	38373709	38381780	ENSMMUG00000019812	8071	+	118
7	72779322	72841469	7:72779322:72841469:+	6	+	7	72754952	72862615	ENSMMUG00000011782	107663	+	62147
18	55910176	55920611	18:55910176:55920611:+	60	+	18	55893229	55951623	ENSMMUG00000004434	58394	+	10435
2	84846467	84901088	2:84846467:84901088:-	1699	-	2	84776923	84901006	ENSMMUG00000012002	124083	-	54539
10	63417547	63419974	10:63417547:63419974:-	8	-	10	63371192	63474804	ENSMMUG00000009650	103612	-	2427
16	31048596	31049032	16:31048596:31049032:-	22	-	16	31035985	31065985	ENSMMUG00000022229	30000	-	436
18	73032619	73046149	18:73032619:73046149:+	204	+	18	72971528	73046153	ENSMMUG00000009151	74625	+	13530
7	166790071	166795389	7:166790071:166795389:+	6	+	7	166726872	166859582	ENSMMUG00000003641	132710	+	5318
10	29697271	29697606	10:29697271:29697606:+	1	+	10	29687078	29715805	ENSMMUG00000017931	28727	+	335
7	35568718	35578877	7:35568718:35578877:+	7	+	7	35243463	35614995	ENSMMUG00000004091	371532	+	10159
8	26782520	26791752	8:26782520:26791752:+	27	+	8	26728595	26803492	ENSMMUG00000012718	74897	+	9232
8	18519261	18541958	8:18519261:18541958:-	602	-	8	18427313	18768091	ENSMMUG00000016385	340778	-	22697
3	151639844	151642619	3:151639844:151642619:+	2	+	3	151642528	152033923	ENSMMUG00000008005	391395	+	91
10	64027019	64027974	10:64027019:64027974:-	2	-	10	64025059	64045762	ENSMMUG00000017153	20703	-	955
12	55111139	55119163	12:55111139:55119163:+	5	+	12	54991457	55173360	ENSMMUG00000001761	181903	+	8024
5	80061710	80068201	5:80061710:80068201:+	22	+	5	79997802	80089159	ENSMMUG00000014076	91357	+	6491
7	167045228	167045385	7:167045228:167045385:+	1	+	7	167012353	167069336	ENSMMUG00000006803	56983	+	157
9	125303821	125305791	9:125303821:125305791:+	1	+	9	125299554	125345113	ENSMMUG00000008535	45559	+	1970
11	114850752	114860804	11:114850752:114860804:-	9	-	11	114747059	114890679	ENSMMUG00000010496	143620	-	10052
19	10996113	10997419	19:10996113:10997419:-	117	-	19	10985638	11019923	ENSMMUG00000023251	34285	-	1306
1	27905733	27915542	1:27905733:27915542:+	9	+	1	27901457	27926529	ENSMMUG00000032217	25072	+	9809
2	152582241	152607777	2:152582241:152607777:-	21	-	2	152508858	152961970	ENSMMUG00000021334	453112	-	25536
1	221285377	221300108	1:221285377:221300108:+	12	+	1	221285441	221347097	ENSMMUG00000011915	61656	+	14667
11	113188162	113196952	11:113188162:113196952:-	3	-	11	113171617	113195783	ENSMMUG00000007122	24166	-	7621
6	173145320	173145494	6:173145320:173145494:+	1	+	6	173135419	173147152	ENSMMUG00000000144	11733	+	174
10	73472324	73475114	10:73472324:73475114:+	230	+	10	73432599	73536653	ENSMMUG00000010311	104054	+	2790
6	59198305	59202244	6:59198305:59202244:+	132	+	6	59178513	59252536	ENSMMUG00000002532	74023	+	3939
9	29621008	29622188	9:29621008:29622188:-	9	-	9	29598246	29770987	ENSMMUG00000001374	172741	-	1180
10	32405971	32421881	10:32405971:32421881:-	2	-	10	32404946	32461321	ENSMMUG00000017416	56375	-	15910
7	94089652	94089829	7:94089652:94089829:-	26	-	7	94053851	94167563	ENSMMUG00000003120	113712	-	177
20	82205081	82218296	20:82205081:82218296:-	12	-	20	82182966	82249104	ENSMMUG00000020053	66138	-	13215
12	103060128	103115188	12:103060128:103115188:-	4	-	12	102933966	103115207	ENSMMUG00000006077	181241	-	55060
5	95543606	95576820	5:95543606:95576820:+	4	+	5	95473409	95596388	ENSMMUG00000003736	122979	+	33214
4	69314346	69314911	4:69314346:69314911:+	2	+	4	68877124	69438825	ENSMMUG00000015320	561701	+	565
4	142539138	142539339	4:142539138:142539339:-	11	-	4	142537742	142551372	ENSMMUG00000005225	13630	-	201
1	112225945	112226645	1:112225945:112226645:+	18	+	1	112165200	112252103	ENSMMUG00000017266	86903	+	700
16	48377122	48380743	16:48377122:48380743:+	1	+	16	48364613	48416396	ENSMMUG00000020531	51783	+	3621
14	122224784	122226021	14:122224784:122226021:+	18	+	14	122224811	122225768	ENSMMUG00000011726	957	+	957
14	57439752	57447975	14:57439752:57447975:+	3	+	14	57417010	57465469	ENSMMUG00000016444	48459	+	8223
4	18242664	18247289	4:18242664:18247289:+	1	+	4	18206672	18268427	ENSMMUG00000018575	61755	+	4625
19	39132786	39141025	19:39132786:39141025:-	38	-	19	39114369	39161251	ENSMMUG00000008041	46882	-	8239
4	117460843	117485412	4:117460843:117485412:+	2	+	4	117429085	117514383	ENSMMUG00000011955	85298	+	24569
8	104827355	104828945	8:104827355:104828945:-	4	-	8	104759766	104914128	ENSMMUG00000020766	154362	-	1590
11	111251737	111253544	11:111251737:111253544:+	2	+	11	111191146	111258369	ENSMMUG00000001739	67223	+	1807
17	14370562	14385094	17:14370562:14385094:+	10	+	17	14318108	14431381	ENSMMUG00000030795	113273	+	14532
4	166500735	166586089	4:166500735:166586089:-	1	-	4	166500726	166614065	ENSMMUG00000015331	113339	-	85354
19	58398114	58398840	19:58398114:58398840:+	6	+	19	58395440	58541978	ENSMMUG00000020236	146538	+	726
1	216675789	216707287	1:216675789:216707287:-	8	-	1	216552051	216712169	ENSMMUG00000008270	160118	-	31498
16	44048666	44052065	16:44048666:44052065:+	4	+	16	43947400	44086390	ENSMMUG00000001741	138990	+	3399
9	96589236	96599394	9:96589236:96599394:-	2	-	9	96579796	96879578	ENSMMUG00000010428	299782	-	10158
2	45484989	45485532	2:45484989:45485532:-	1	-	2	45429996	45508535	ENSMMUG00000011106	78539	-	543
15	68658863	68693863	15:68658863:68693863:+	6	+	15	68408303	68827539	ENSMMUG00000006952	419236	+	35000
15	41233161	41236215	15:41233161:41236215:+	4	+	15	41220648	41252726	ENSMMUG00000006135	32078	+	3054
9	31674695	31681626	9:31674695:31681626:+	42	+	9	31650781	31713485	ENSMMUG00000015453	62704	+	6931
11	19670765	19675045	11:19670765:19675045:+	68	+	11	19513301	19736559	ENSMMUG00000016550	223258	+	4280
20	45744651	45844104	20:45744651:45844104:+	57	+	20	45661982	45887298	ENSMMUG00000004718	225316	+	99453
6	91133099	91136969	6:91133099:91136969:-	10	-	6	90930566	91518511	ENSMMUG00000001397	587945	-	3870
4	116076357	116082992	4:116076357:116082992:-	4	-	4	115955584	116144177	ENSMMUG00000017082	188593	-	6635
9	48207175	48215967	9:48207175:48215967:-	173	-	9	48182638	48215918	ENSMMUG00000004060	33280	-	8743
14	75912560	75922308	14:75912560:75922308:-	4	-	14	75862823	76013248	ENSMMUG00000017355	150425	-	9748
3	39884757	39925677	3:39884757:39925677:-	2	-	3	39761158	40177194	ENSMMUG00000011659	416036	-	40920
4	44093599	44094666	4:44093599:44094666:+	12	+	4	44090251	44104696	ENSMMUG00000012876	14445	+	1067
12	7483694	7508532	12:7483694:7508532:-	1	-	12	7483640	7764477	ENSMMUG00000011922	280837	-	24838
17	14318123	14327515	17:14318123:14327515:+	24	+	17	14318108	14431381	ENSMMUG00000030795	113273	+	9392
7	83729110	83729342	7:83729110:83729342:-	2	-	7	83728611	83735302	ENSMMUG00000020747	6691	-	232
16	47574213	47588139	16:47574213:47588139:-	19	-	16	47520958	47612643	ENSMMUG00000002976	91685	-	13926
8	54019996	54038697	8:54019996:54038697:-	45	-	8	53953826	54038717	ENSMMUG00000028994	84891	-	18701
7	80573989	80574111	7:80573989:80574111:-	1	-	7	80546403	80682094	ENSMMUG00000016498	135691	-	122
11	118963289	118966588	11:118963289:118966588:+	1	+	11	118960479	118976898	ENSMMUG00000010235	16419	+	3299
1	110670808	110681135	1:110670808:110681135:-	76	-	1	110480558	110877679	ENSMMUG00000019714	397121	-	10327
11	104913784	104930562	11:104913784:104930562:-	2	-	11	104885462	104930563	ENSMMUG00000006350	45101	-	16778
13	9952594	9967754	13:9952594:9967754:+	1	+	13	9950702	10034049	ENSMMUG00000001530	83347	+	15160
9	63787739	63811230	9:63787739:63811230:+	11	+	9	63783642	63815919	ENSMMUG00000011280	32277	+	23491
9	27185580	27192842	9:27185580:27192842:-	1	-	9	27178424	27231168	ENSMMUG00000016406	52744	-	7262
8	69747015	69747583	8:69747015:69747583:+	5	+	8	69702305	69822493	ENSMMUG00000014423	120188	+	568
9	21812530	21839638	9:21812530:21839638:+	15	+	9	21750202	21962210	ENSMMUG00000023648	212008	+	27108
12	22951569	22959089	12:22951569:22959089:-	14	-	12	22860439	23171945	ENSMMUG00000006182	311506	-	7520
14	25295135	25300481	14:25295135:25300481:+	697	+	14	25274680	25368691	ENSMMUG00000003631	94011	+	5346
X	38433001	38433271	X:38433001:38433271:-	3	-	X	38401702	38488839	ENSMMUG00000005264	87137	-	270
16	46042113	46042202	16:46042113:46042202:+	2	+	16	46019620	46096257	ENSMMUG00000016566	76637	+	89
14	123127750	123146223	14:123127750:123146223:+	12	+	14	123094082	123128633	ENSMMUG00000006375	34551	+	883
8	43029781	43031825	8:43029781:43031825:-	3	-	8	43008222	43135557	ENSMMUG00000020186	127335	-	2044
11	65708409	65710461	11:65708409:65710461:+	7	+	11	65682424	65738477	ENSMMUG00000014186	56053	+	2052
10	69427575	69470642	10:69427575:69470642:+	2	+	10	69427573	69544213	ENSMMUG00000023790	116640	+	43067
4	104165867	104165992	4:104165867:104165992:+	3	+	4	104139577	104166008	ENSMMUG00000019457	26431	+	125
1	212474027	212477133	1:212474027:212477133:-	19	-	1	212442318	212620886	ENSMMUG00000000021	178568	-	3106
9	67662305	67667357	9:67662305:67667357:-	48	-	9	67623819	67712156	ENSMMUG00000015302	88337	-	5052
3	93671721	93687301	3:93671721:93687301:-	3	-	3	93648064	93744568	ENSMMUG00000011770	96504	-	15580
7	63846918	63847711	7:63846918:63847711:+	596	+	7	63832248	63877534	ENSMMUG00000000617	45286	+	793
19	40888168	40890578	19:40888168:40890578:+	3	+	19	40864132	40914214	ENSMMUG00000005879	50082	+	2410
6	138022230	138030962	6:138022230:138030962:-	7	-	6	138017487	138034948	ENSMMUG00000012588	17461	-	8732
1	23433851	23442356	1:23433851:23442356:-	148	-	1	23409374	23449643	ENSMMUG00000008852	40269	-	8505
3	142566358	142613589	3:142566358:142613589:-	44	-	3	142518564	142679184	ENSMMUG00000022732	160620	-	47231
9	94917333	94968653	9:94917333:94968653:-	13	-	9	94845689	94973581	ENSMMUG00000004818	127892	-	51320
13	25356494	25385613	13:25356494:25385613:-	2	-	13	25308160	25575735	ENSMMUG00000016587	267575	-	29119
3	4763647	4765090	3:4763647:4765090:+	3	+	3	4715763	4782416	ENSMMUG00000007030	66653	+	1443
13	65582776	65583237	13:65582776:65583237:-	31	-	13	65547328	65673455	ENSMMUG00000006012	126127	-	461
14	61143123	61143339	14:61143123:61143339:+	11	+	14	61134759	61146710	ENSMMUG00000011436	11951	+	216
9	99665	167118	9:99665:167118:+	2	+	9	95099	210289	ENSMMUG00000021279	115190	+	67453
18	26922717	26923811	18:26922717:26923811:-	133	-	18	26820938	27208773	ENSMMUG00000017276	387835	-	1094
20	67744131	67749767	20:67744131:67749767:-	1	-	20	67732816	67763457	ENSMMUG00000016633	30641	-	5636
9	48557604	48576932	9:48557604:48576932:+	34	+	9	48490892	48591366	ENSMMUG00000010209	100474	+	19328
1	203388417	203408864	1:203388417:203408864:+	1	+	1	203388405	203418471	ENSMMUG00000016792	30066	+	20447
2	101039367	101063742	2:101039367:101063742:-	4	-	2	101023614	101067456	ENSMMUG00000013018	43842	-	24375
3	144779898	144839170	3:144779898:144839170:-	1	-	3	144625725	144988608	ENSMMUG00000015411	362883	-	59272
9	13870758	13882161	9:13870758:13882161:+	19	+	9	13852807	13897040	ENSMMUG00000015071	44233	+	11403
13	96769292	96770169	13:96769292:96770169:+	21	+	13	96767045	96772162	ENSMMUG00000012872	5117	+	877
7	85725433	85728851	7:85725433:85728851:-	1996	-	7	85719521	85738731	ENSMMUG00000018381	19210	-	3418
5	135960594	135961059	5:135960594:135961059:+	11395	+	5	135930347	135970918	ENSMMUG00000000829	40571	+	465
11	113002253	113004721	11:113002253:113004721:-	70	-	11	112938129	113021223	ENSMMUG00000013917	83094	-	2468
3	46146912	46147383	3:46146912:46147383:+	16	+	3	46077102	46210826	ENSMMUG00000023318	133724	+	471
7	27357761	27362665	7:27357761:27362665:-	1	-	7	27312917	27371508	ENSMMUG00000009837	58591	-	4904
7	51940561	51946558	7:51940561:51946558:+	1	+	7	51808427	51993484	ENSMMUG00000009584	185057	+	5997
20	9255069	9255345	20:9255069:9255345:+	47	+	20	9242891	9271701	ENSMMUG00000001944	28810	+	276
8	104396702	104406126	8:104396702:104406126:-	4	-	8	104185755	104528407	ENSMMUG00000020996	342652	-	9424
6	7554296	7570925	6:7554296:7570925:+	2	+	6	7246632	7670119	ENSMMUG00000018742	423487	+	16629
X	52392785	52405003	X:52392785:52405003:-	12	-	X	52384432	52499963	ENSMMUG00000008760	115531	-	12218
16	52340429	52340567	16:52340429:52340567:-	4	-	16	52325745	52387181	ENSMMUG00000003437	61436	-	138
1099548049690	18998	33473	1099548049690:18998:33473:+	1	+	1099548049690	16620	52479	ENSMMUG00000004593	35859	+	14475
4	132002262	132017109	4:132002262:132017109:-	5	-	4	131997841	132079169	ENSMMUG00000014151	81328	-	14847
11	87265847	87266217	11:87265847:87266217:+	4	+	11	87260769	87268523	ENSMMUG00000000756	7754	+	370
5	34057811	34062593	5:34057811:34062593:+	1	+	5	34038405	34103767	ENSMMUG00000002755	65362	+	4782
4	103911073	103914118	4:103911073:103914118:-	6	-	4	103880693	103966059	ENSMMUG00000016598	85366	-	3045
19	10720015	10720178	19:10720015:10720178:+	9	+	19	10683826	10738178	ENSMMUG00000004401	54352	+	163
13	130901969	130989557	13:130901969:130989557:+	12	+	13	130297531	131166979	ENSMMUG00000019739	869448	+	87588
15	75120458	75132513	15:75120458:75132513:-	16	-	15	75042894	75207934	ENSMMUG00000015279	165040	-	12055
7	138743757	138752427	7:138743757:138752427:+	6	+	7	138706130	138774541	ENSMMUG00000017665	68411	+	8670
10	67745180	67753300	10:67745180:67753300:+	14	+	10	67684575	67828040	ENSMMUG00000008516	143465	+	8120
4	18257721	18263160	4:18257721:18263160:+	436	+	4	18206672	18268427	ENSMMUG00000018575	61755	+	5439
9	114821810	114850492	9:114821810:114850492:+	13	+	9	114739473	115576236	ENSMMUG00000001905	836763	+	28682
16	69528253	69528396	16:69528253:69528396:+	5	+	16	69498293	69538376	ENSMMUG00000003981	40083	+	143
20	88161521	88167512	20:88161521:88167512:+	1	+	20	88154770	88184203	ENSMMUG00000000401	29433	+	5991
1	168065389	168083604	1:168065389:168083604:-	3	-	1	167922683	168151577	ENSMMUG00000003998	228894	-	18215
17	81525939	81625382	17:81525939:81625382:-	25	-	17	81388683	81755915	ENSMMUG00000015856	367232	-	99443
16	55176606	55181631	16:55176606:55181631:+	21	+	16	55155334	55200162	ENSMMUG00000013586	44828	+	5025
3	139563486	139566421	3:139563486:139566421:-	5	-	3	139553503	139649912	ENSMMUG00000009006	96409	-	2935
11	130156373	130180395	11:130156373:130180395:+	12	+	11	130138019	130258055	ENSMMUG00000012564	120036	+	24022
3	188305006	188308977	3:188305006:188308977:+	5	+	3	188298021	188332343	ENSMMUG00000006244	34322	+	3971
16	1332093	1356040	16:1332093:1356040:-	12	-	16	1313951	1360156	ENSMMUG00000002374	46205	-	23947
15	100119264	100211747	15:100119264:100211747:-	1	-	15	100176876	100176955	ENSMMUG00000037295	79	-	79
15	100119264	100211747	15:100119264:100211747:-	1	-	15	100096214	100277725	ENSMMUG00000000871	181511	-	92483
14	38217960	38234099	14:38217960:38234099:-	1	-	14	38225899	38282807	ENSMMUG00000017218	56908	-	8200
18	29522884	29553651	18:29522884:29553651:+	1	+	18	29220186	29707664	ENSMMUG00000006862	487478	+	30767
20	28232600	28244578	20:28232600:28244578:-	2	-	20	28191353	28270483	ENSMMUG00000011370	79130	-	11978
12	42801862	42822510	12:42801862:42822510:-	8	-	12	42737315	42820824	ENSMMUG00000019690	83509	-	18962
19	12771112	12771291	19:12771112:12771291:+	25	+	19	12698969	12772126	ENSMMUG00000019292	73157	+	179
2	78548486	78559320	2:78548486:78559320:-	39	-	2	78463651	78636159	ENSMMUG00000004800	172508	-	10834
7	20122216	20122509	7:20122216:20122509:+	50	+	7	20085938	20157133	ENSMMUG00000010294	71195	+	293
1	31957248	31958052	1:31957248:31958052:-	4	-	1	31934199	31972669	ENSMMUG00000015659	38470	-	804
20	44906571	44916561	20:44906571:44916561:-	2	-	20	44902319	44943267	ENSMMUG00000019786	40948	-	9990
12	22607238	22677165	12:22607238:22677165:+	17	+	12	22607253	22776457	ENSMMUG00000006180	169204	+	69912
8	134701553	134704071	8:134701553:134704071:-	219	-	8	134698580	135053948	ENSMMUG00000000892	355368	-	2518
1	100123969	100149690	1:100123969:100149690:-	1	-	1	100123970	100984941	ENSMMUG00000020726	860971	-	25720
17	6118979	6181297	17:6118979:6181297:+	7	+	17	6052451	6202096	ENSMMUG00000014841	149645	+	62318
11	886702	888292	11:886702:888292:+	3	+	11	740040	899308	ENSMMUG00000018650	159268	+	1590
15	93457426	93486082	15:93457426:93486082:+	17	+	15	93403120	93767385	ENSMMUG00000023117	364265	+	28656
18	29647629	29660992	18:29647629:29660992:+	2	+	18	29220186	29707664	ENSMMUG00000006862	487478	+	13363
2	107006668	107006822	2:107006668:107006822:-	15	-	2	106989620	107118615	ENSMMUG00000003594	128995	-	154
14	393822	394028	14:393822:394028:+	37	+	14	387356	420167	ENSMMUG00000004012	32811	+	206
14	71537566	71547064	14:71537566:71547064:-	34	-	14	71523927	71722086	ENSMMUG00000003142	198159	-	9498
15	27292009	27296433	15:27292009:27296433:+	10	+	15	27283891	27347364	ENSMMUG00000019357	63473	+	4424
1099553000029	37010	38683	1099553000029:37010:38683:-	3	-	1099553000029	35319	84878	ENSMMUG00000013491	49559	-	1673
20	72072665	72074372	20:72072665:72074372:-	52	-	20	72069285	72123515	ENSMMUG00000017812	54230	-	1707
16	52690349	52690821	16:52690349:52690821:+	4	+	16	52689290	52695319	ENSMMUG00000009887	6029	+	472
5	75891041	75893853	5:75891041:75893853:+	8	+	5	75803752	75936756	ENSMMUG00000017401	133004	+	2812
11	113100278	113100430	11:113100278:113100430:-	28	-	11	113079708	113169627	ENSMMUG00000007126	89919	-	152
14	101918020	101932423	14:101918020:101932423:+	3	+	14	101802516	102073717	ENSMMUG00000018308	271201	+	14403
6	105242632	105305614	6:105242632:105305614:+	332	+	6	105148059	105525992	ENSMMUG00000013582	377933	+	62982
7	112893057	112899061	7:112893057:112899061:-	39	-	7	112885951	112910844	ENSMMUG00000008214	24893	-	6004
14	8109422	8109568	14:8109422:8109568:+	3	+	14	8106534	8114809	ENSMMUG00000015991	8275	+	146
7	96158231	96251393	7:96158231:96251393:+	20	+	7	96008324	96746103	ENSMMUG00000014839	737779	+	93162
3	189157012	189188148	3:189157012:189188148:-	2	-	3	189081135	189304682	ENSMMUG00000007212	223547	-	31136
5	37593769	37596110	5:37593769:37596110:-	37	-	5	37479395	37709355	ENSMMUG00000017733	229960	-	2341
1	11820105	11820290	1:11820105:11820290:-	64	-	1	11378963	11846913	ENSMMUG00000021399	467950	-	185
7	153789530	153829564	7:153789530:153829564:-	1	-	7	153750353	153998665	ENSMMUG00000000321	248312	-	40034
1	129603373	129611074	1:129603373:129611074:-	1023	-	1	129601536	129618227	ENSMMUG00000007905	16691	-	7701
16	24272212	24272887	16:24272212:24272887:+	11	+	16	24261877	24276148	ENSMMUG00000009937	14271	+	675
1	904947	948120	1:904947:948120:-	2	-	1	901930	957151	ENSMMUG00000008390	55221	-	43173
3	108327958	108329423	3:108327958:108329423:+	29	+	3	108204394	108351224	ENSMMUG00000021915	146830	+	1465
8	39308916	39313789	8:39308916:39313789:+	32	+	8	39205909	39328051	ENSMMUG00000010152	122142	+	4873
4	42539159	42546876	4:42539159:42546876:+	5	+	4	42540064	42540171	ENSMMUG00000026404	107	+	107
4	42539159	42546876	4:42539159:42546876:+	5	+	4	42437127	42565801	ENSMMUG00000005675	128674	+	7717
14	73086625	73102428	14:73086625:73102428:-	12	-	14	73011385	73116588	ENSMMUG00000021039	105203	-	15803
11	12874220	12875828	11:12874220:12875828:-	111	-	11	12828264	12917723	ENSMMUG00000018580	89459	-	1608
2	189031690	189048246	2:189031690:189048246:+	773	+	2	189046168	189046233	ENSMMUG00000035954	65	+	65
2	189031690	189048246	2:189031690:189048246:+	773	+	2	189031680	189086029	ENSMMUG00000019100	54349	+	16556
15	80659903	80660373	15:80659903:80660373:-	1	-	15	80648020	80698588	ENSMMUG00000018880	50568	-	470
X	45876191	45879844	X:45876191:45879844:-	11	-	X	45877133	45889680	ENSMMUG00000006396	12547	-	2711
1	111688050	111688139	1:111688050:111688139:+	3	+	1	111687086	111701774	ENSMMUG00000010155	14688	+	89
15	27239899	27247313	15:27239899:27247313:+	6	+	15	27199506	27272268	ENSMMUG00000000690	72762	+	7414
6	36826692	36829476	6:36826692:36829476:+	5	+	6	36696980	36889551	ENSMMUG00000022154	192571	+	2784
5	81060636	81060918	5:81060636:81060918:-	7	-	5	81058065	81118014	ENSMMUG00000008797	59949	-	282
2	189036368	189048246	2:189036368:189048246:+	828	+	2	189046168	189046233	ENSMMUG00000035954	65	+	65
2	189036368	189048246	2:189036368:189048246:+	828	+	2	189031680	189086029	ENSMMUG00000019100	54349	+	11878
3	25574320	25587217	3:25574320:25587217:-	7	-	3	25328652	25587219	ENSMMUG00000004300	258567	-	12897
7	63639482	63643771	7:63639482:63643771:+	30	+	7	63643612	63682313	ENSMMUG00000008297	38701	+	159
16	78045460	78050191	16:78045460:78050191:+	2	+	16	78003024	78078059	ENSMMUG00000009129	75035	+	4731
20	27024551	27027365	20:27024551:27027365:-	5	-	20	27013093	27027535	ENSMMUG00000003298	14442	-	2814
8	104774560	104794963	8:104774560:104794963:-	2	-	8	104759766	104914128	ENSMMUG00000020766	154362	-	20403
6	119983092	119986957	6:119983092:119986957:+	2	+	6	119905431	120007124	ENSMMUG00000006646	101693	+	3865
14	112543332	112637309	14:112543332:112637309:+	15	+	14	112540613	112732089	ENSMMUG00000007085	191476	+	93977
19	51698874	51700720	19:51698874:51700720:+	1	+	19	51693072	51737844	ENSMMUG00000018672	44772	+	1846
4	17525599	17578916	4:17525599:17578916:+	31	+	4	17486255	17621486	ENSMMUG00000001990	135231	+	53317
20	20690077	20697082	20:20690077:20697082:+	78	+	20	20638928	20700959	ENSMMUG00000017725	62031	+	7005
3	81247215	81247396	3:81247215:81247396:+	5	+	3	81235753	81247467	ENSMMUG00000010823	11714	+	181
4	35967991	35968498	4:35967991:35968498:+	1	+	4	35955498	35984671	ENSMMUG00000015416	29173	+	507
1	54592300	54592949	1:54592300:54592949:+	365	+	1	54440739	54607188	ENSMMUG00000004735	166449	+	649
11	109541883	109547234	11:109541883:109547234:-	13	-	11	109531847	109567566	ENSMMUG00000017124	35719	-	5351
11	109541883	109547234	11:109541883:109547234:-	13	-	11	109455986	109597910	ENSMMUG00000020569	141924	-	5351
2	188951882	188961441	2:188951882:188961441:+	23	+	2	188946481	188965496	ENSMMUG00000004035	19015	+	9559
5	36697192	36697408	5:36697192:36697408:+	1	+	5	36403080	36734407	ENSMMUG00000007805	331327	+	216
17	11890617	11897424	17:11890617:11897424:-	52	-	17	11813505	11906880	ENSMMUG00000007200	93375	-	6807
8	17542895	17543098	8:17542895:17543098:-	3	-	8	17532811	17636123	ENSMMUG00000001151	103312	-	203
1	223930831	223933830	1:223930831:223933830:+	17	+	1	223894132	224005938	ENSMMUG00000012615	111806	+	2999
4	104423389	104425964	4:104423389:104425964:-	1	-	4	104419192	104630800	ENSMMUG00000019448	211608	-	2575
9	27267262	27274220	9:27267262:27274220:-	2	-	9	27267258	27304712	ENSMMUG00000016410	37454	-	6958
15	56110148	56132843	15:56110148:56132843:-	25	-	15	55998516	56282022	ENSMMUG00000019070	283506	-	22695
1099548049685	73227	73854	1099548049685:73227:73854:+	2	+	1099548049685	62037	82658	ENSMMUG00000011046	20621	+	627
1	166317332	166319021	1:166317332:166319021:-	259	-	1	166305551	166319020	ENSMMUG00000008460	13469	-	1688
1099548049690	41376	45085	1099548049690:41376:45085:+	7	+	1099548049690	16620	52479	ENSMMUG00000004593	35859	+	3709
12	103060128	103073572	12:103060128:103073572:-	3	-	12	102933966	103115207	ENSMMUG00000006077	181241	-	13444
17	2009550	2009900	17:2009550:2009900:-	1	-	17	2005150	2089942	ENSMMUG00000007373	84792	-	350
18	42370453	42416399	18:42370453:42416399:-	1	-	18	42091645	42462781	ENSMMUG00000001760	371136	-	45946
6	41644783	41664494	6:41644783:41664494:-	1	-	6	41586375	41731109	ENSMMUG00000011027	144734	-	19711
16	54956433	54958011	16:54956433:54958011:-	15	-	16	54948645	54983563	ENSMMUG00000013118	34918	-	1578
3	46655868	46656622	3:46655868:46656622:+	3	+	3	46645345	46664125	ENSMMUG00000019191	18780	+	754
6	52914785	52919032	6:52914785:52919032:-	21	-	6	52902746	52958031	ENSMMUG00000010376	55285	-	4247
16	77943184	77959118	16:77943184:77959118:+	79	+	16	77941271	77974200	ENSMMUG00000019224	32929	+	15934
3	140408807	140414513	3:140408807:140414513:-	10	-	3	140294825	140565590	ENSMMUG00000012427	270765	-	5706
11	101613261	101613514	11:101613261:101613514:+	1	+	11	101589784	101652166	ENSMMUG00000017646	62382	+	253
8	101656382	101657548	8:101656382:101657548:+	6	+	8	101542743	102394665	ENSMMUG00000022186	851922	+	1166
10	89153997	89162172	10:89153997:89162172:+	1	+	10	89149585	89171642	ENSMMUG00000004132	22057	+	8175
12	72157370	72169445	12:72157370:72169445:+	1	+	12	72145706	72236150	ENSMMUG00000017524	90444	+	12075
18	72438948	72524151	18:72438948:72524151:+	1960	+	18	72388036	72682055	ENSMMUG00000021792	294019	+	85203
4	25524174	25578462	4:25524174:25578462:+	14	+	4	25444338	25617544	ENSMMUG00000002573	173206	+	54288
1	120859302	120862234	1:120859302:120862234:-	5	-	1	120845780	120874174	ENSMMUG00000008509	28394	-	2932
11	122246610	122246910	11:122246610:122246910:+	14	+	11	122201512	122255898	ENSMMUG00000006298	54386	+	300
7	42505206	42520320	7:42505206:42520320:+	1	+	7	42490395	42531394	ENSMMUG00000014005	40999	+	15114
12	82038086	82039009	12:82038086:82039009:+	1	+	12	82038849	82075735	ENSMMUG00000022808	36886	+	160
4	118966078	118987423	4:118966078:118987423:-	83	-	4	118807220	119385717	ENSMMUG00000019438	578497	-	21345
7	85725433	85725604	7:85725433:85725604:-	3	-	7	85719521	85738731	ENSMMUG00000018381	19210	-	171
3	189202565	189203649	3:189202565:189203649:-	155	-	3	189081135	189304682	ENSMMUG00000007212	223547	-	1084
1	146056604	146062810	1:146056604:146062810:+	22	+	1	146047029	146095187	ENSMMUG00000012227	48158	+	6206
14	127202392	127263786	14:127202392:127263786:-	1	-	14	127104947	127207050	ENSMMUG00000002963	102103	-	4658
9	106400695	106422239	9:106400695:106422239:-	6	-	9	106288504	106875427	ENSMMUG00000000433	586923	-	21544
9	104906379	104915070	9:104906379:104915070:+	1	+	9	104346505	104955784	ENSMMUG00000003610	609279	+	8691
13	116823071	116895977	13:116823071:116895977:+	18	+	13	116673996	116960542	ENSMMUG00000000765	286546	+	72906
6	143108951	143121411	6:143108951:143121411:-	14	-	6	143064480	143527465	ENSMMUG00000020465	462985	-	12460
18	52001882	52002375	18:52001882:52002375:+	5	+	18	51937867	52018000	ENSMMUG00000014235	80133	+	493
7	156861887	156863490	7:156861887:156863490:+	1	+	7	156548277	156917086	ENSMMUG00000012388	368809	+	1603
2	41244193	41314330	2:41244193:41314330:+	5	+	2	41228028	41412454	ENSMMUG00000011161	184426	+	70137
9	54371316	54378939	9:54371316:54378939:-	64	-	9	54344364	54596053	ENSMMUG00000017380	251689	-	7623
11	95439765	95453381	11:95439765:95453381:+	32	+	11	95378983	95537678	ENSMMUG00000018237	158695	+	13616
9	29613946	29614098	9:29613946:29614098:-	1	-	9	29598246	29770987	ENSMMUG00000001374	172741	-	152
10	58676911	58685645	10:58676911:58685645:-	1	-	10	58668884	58739270	ENSMMUG00000009953	70386	-	8734
4	43432965	43451104	4:43432965:43451104:+	10	+	4	43445307	43445434	ENSMMUG00000036951	127	+	127
2	162221301	162226933	2:162221301:162226933:+	32	+	2	162198815	162235160	ENSMMUG00000006992	36345	+	5632
3	25436839	25449859	3:25436839:25449859:-	1	-	3	25328652	25587219	ENSMMUG00000004300	258567	-	13020
1	2056803	2057429	1:2056803:2057429:-	105	-	1	1978416	2057413	ENSMMUG00000009943	78997	-	610
X	64762325	64763388	X:64762325:64763388:+	3	+	X	64731350	64814580	ENSMMUG00000002805	83230	+	1063
7	42510761	42516495	7:42510761:42516495:+	1	+	7	42490395	42531394	ENSMMUG00000014005	40999	+	5734
1	163765344	163767323	1:163765344:163767323:+	3	+	1	163752056	163772650	ENSMMUG00000002528	20594	+	1979
1	157319198	157369824	1:157319198:157369824:-	20	-	1	157213601	157395693	ENSMMUG00000005210	182092	-	50626
13	48523073	48539546	13:48523073:48539546:+	7	+	13	48492536	48556127	ENSMMUG00000020677	63591	+	16473
13	26199367	26225809	13:26199367:26225809:+	1	+	13	26199375	26235040	ENSMMUG00000004381	35665	+	26434
20	54667736	54671459	20:54667736:54671459:+	55	+	20	54507432	54672695	ENSMMUG00000019900	165263	+	3723
18	19266731	19268054	18:19266731:19268054:+	15	+	18	19238577	19296223	ENSMMUG00000016190	57646	+	1323
3	89356468	89372923	3:89356468:89372923:+	1	+	3	88802145	89379930	ENSMMUG00000023104	577785	+	16455
18	14359978	14378765	18:14359978:14378765:+	2	+	18	14223529	14500854	ENSMMUG00000003974	277325	+	18787
11	19670765	19679512	11:19670765:19679512:+	7	+	11	19513301	19736559	ENSMMUG00000016550	223258	+	8747
4	67120697	67172574	4:67120697:67172574:+	2	+	4	67009535	67188396	ENSMMUG00000029592	178861	+	51877
3	435557	456447	3:435557:456447:-	4	-	3	337188	458637	ENSMMUG00000012914	121449	-	20890
13	39291816	39294985	13:39291816:39294985:-	63	-	13	39255915	39441658	ENSMMUG00000013901	185743	-	3169
19	53413652	53417494	19:53413652:53417494:-	118	-	19	53390143	53442430	ENSMMUG00000014709	52287	-	3842
7	167034715	167036674	7:167034715:167036674:+	9	+	7	167012353	167069336	ENSMMUG00000006803	56983	+	1959
20	72589058	72589262	20:72589058:72589262:-	8	-	20	72547778	72702524	ENSMMUG00000000226	154746	-	204
18	39936939	39937211	18:39936939:39937211:-	2	-	18	39893812	40000046	ENSMMUG00000004498	106234	-	272
6	168732770	168789560	6:168732770:168789560:-	2	-	6	168711377	168838471	ENSMMUG00000010102	127094	-	56790
18	72486854	72524151	18:72486854:72524151:+	51	+	18	72388036	72682055	ENSMMUG00000021792	294019	+	37297
12	31639014	31733587	12:31639014:31733587:-	1	-	12	31580578	31873789	ENSMMUG00000006215	293211	-	94573
3	154502110	154541102	3:154502110:154541102:+	13	+	3	154348194	154560867	ENSMMUG00000021722	212673	+	38992
4	166686347	166693871	4:166686347:166693871:+	1	+	4	166674665	166705991	ENSMMUG00000015341	31326	+	7524
19	55927858	55928333	19:55927858:55928333:+	6	+	19	55915087	55928730	ENSMMUG00000012938	13643	+	475
5	98455550	98497219	5:98455550:98497219:-	9	-	5	98443227	98533015	ENSMMUG00000017004	89788	-	41669
17	30547920	30569033	17:30547920:30569033:+	15	+	17	30401199	30570714	ENSMMUG00000009421	169515	+	21113
13	106524284	106538146	13:106524284:106538146:-	12	-	13	106500564	106581298	ENSMMUG00000001802	80734	-	13862
8	11690122	11692283	8:11690122:11692283:-	2	-	8	11680339	11703015	ENSMMUG00000008867	22676	-	2161
10	65164080	65171560	10:65164080:65171560:+	1	+	10	65062662	65209135	ENSMMUG00000022167	146473	+	7480
16	1457017	1460188	16:1457017:1460188:-	2	-	16	1452076	1489863	ENSMMUG00000004820	37787	-	3171
2	41405455	41408273	2:41405455:41408273:+	538	+	2	41228028	41412454	ENSMMUG00000011161	184426	+	2818
19	19007241	19007791	19:19007241:19007791:+	18	+	19	19002907	19015905	ENSMMUG00000008931	12998	+	550
7	42073711	42088594	7:42073711:42088594:-	6	-	7	42074868	42074940	ENSMMUG00000036366	72	-	72
7	42073711	42088594	7:42073711:42088594:-	6	-	7	41987025	42154066	ENSMMUG00000012117	167041	-	14883
3	104046838	104051106	3:104046838:104051106:+	14	+	3	103836783	104079967	ENSMMUG00000002987	243184	+	4268
3	121041987	121105910	3:121041987:121105910:+	9	+	3	121058168	121139587	ENSMMUG00000005250	81419	+	47742
16	49504221	49508389	16:49504221:49508389:-	1	-	16	49488021	49522231	ENSMMUG00000009132	34210	-	4168
11	109968568	109972870	11:109968568:109972870:-	20	-	11	109925011	109990455	ENSMMUG00000015108	65444	-	4302
2	93278762	93279457	2:93278762:93279457:-	1	-	2	93234052	93297384	ENSMMUG00000001028	63332	-	695
1	18280435	18281286	1:18280435:18281286:-	3	-	1	18169304	18308036	ENSMMUG00000018163	138732	-	851
X	8774346	8780532	X:8774346:8780532:+	1	+	X	8770892	8782626	ENSMMUG00000013993	11734	+	6186
7	133851635	133851851	7:133851635:133851851:-	12	-	7	133818841	133901819	ENSMMUG00000005786	82978	-	216
5	131565041	131574381	5:131565041:131574381:-	35	-	5	131513336	131574385	ENSMMUG00000004984	61049	-	9340
4	35309576	35317313	4:35309576:35317313:-	7	-	4	35305450	35374362	ENSMMUG00000011520	68912	-	7737
4	35309576	35317313	4:35309576:35317313:-	7	-	4	34069593	35438685	ENSMMUG00000029762	1369092	-	7737
2	157895295	157911442	2:157895295:157911442:-	1	-	2	157892689	157917258	ENSMMUG00000022519	24569	-	16147
X	38951990	38952480	X:38951990:38952480:+	24	+	X	38878884	38993365	ENSMMUG00000013753	114481	+	490
14	115747012	115747124	14:115747012:115747124:+	12	+	14	115741464	115816694	ENSMMUG00000007791	75230	+	112
1	210106830	210116780	1:210106830:210116780:+	1	+	1	210056223	210155404	ENSMMUG00000016408	99181	+	9950
7	30656024	30656439	7:30656024:30656439:-	22	-	7	30614467	30745466	ENSMMUG00000007509	130999	-	415
3	48178701	48178858	3:48178701:48178858:+	2	+	3	48165605	48179381	ENSMMUG00000021255	13776	+	157
14	5687924	5689950	14:5687924:5689950:-	1	-	14	5672293	5709455	ENSMMUG00000010784	37162	-	2026
4	113924676	113952259	4:113924676:113952259:-	2	-	4	113881961	113952131	ENSMMUG00000014995	70170	-	27455
18	35016610	35026078	18:35016610:35026078:+	2	+	18	34928453	35056832	ENSMMUG00000014553	128379	+	9468
9	31588187	31650991	9:31588187:31650991:+	34	+	9	31650781	31713485	ENSMMUG00000015453	62704	+	210
13	32407119	32425802	13:32407119:32425802:+	40	+	13	32386352	32641803	ENSMMUG00000009367	255451	+	18683
16	63309728	63310803	16:63309728:63310803:+	28	+	16	63178835	63331376	ENSMMUG00000009734	152541	+	1075
6	70907158	70921888	6:70907158:70921888:-	8	-	6	70909837	70909940	ENSMMUG00000037135	103	-	103
6	70907158	70921888	6:70907158:70921888:-	8	-	6	70906010	70954528	ENSMMUG00000019998	48518	-	14730
1	133911131	133919783	1:133911131:133919783:-	2	-	1	133913892	133945442	ENSMMUG00000031615	31550	-	5891
15	101587014	101617377	15:101587014:101617377:+	1	+	15	101577599	101640766	ENSMMUG00000020633	63167	+	30363
1099548049624	54790	55596	1099548049624:54790:55596:+	57	+	1099548049624	8238	71129	ENSMMUG00000000184	62891	+	806
2	156111024	156113558	2:156111024:156113558:+	6	+	2	155751194	156167915	ENSMMUG00000003277	416721	+	2534
10	35802102	35803427	10:35802102:35803427:-	1	-	10	35790653	35829771	ENSMMUG00000010054	39118	-	1325
17	28000567	28005469	17:28000567:28005469:+	1	+	17	27828867	28024430	ENSMMUG00000023756	195563	+	4902
3	15046349	15065819	3:15046349:15065819:+	6	+	3	14950326	15391458	ENSMMUG00000019571	441132	+	19470
1	65440361	65441808	1:65440361:65441808:-	6	-	1	65265816	65460422	ENSMMUG00000002340	194606	-	1447
1	129209413	129209569	1:129209413:129209569:-	1	-	1	129199738	129211826	ENSMMUG00000000537	12088	-	156
6	168455793	168463995	6:168455793:168463995:-	4	-	6	168418735	168562655	ENSMMUG00000006811	143920	-	8202
15	8933632	8946042	15:8933632:8946042:+	11	+	15	8882572	8946062	ENSMMUG00000003799	63490	+	12410
1	223616796	223617413	1:223616796:223617413:-	1	-	1	223609350	223662705	ENSMMUG00000009226	53355	-	617
5	86062685	86062970	5:86062685:86062970:+	26	+	5	85554019	86765972	ENSMMUG00000002366	1211953	+	285
10	34715972	34716620	10:34715972:34716620:-	6	-	10	34705655	34730072	ENSMMUG00000015994	24417	-	648
6	67251318	67254628	6:67251318:67254628:+	8	+	6	67238291	67286918	ENSMMUG00000014881	48627	+	3310
7	166787034	166800658	7:166787034:166800658:+	1	+	7	166726872	166859582	ENSMMUG00000003641	132710	+	13624
14	74629970	74641979	14:74629970:74641979:+	2	+	14	74622216	74727379	ENSMMUG00000022401	105163	+	12009
9	101766864	101769761	9:101766864:101769761:-	2	-	9	101762403	101769828	ENSMMUG00000009375	7425	-	2897
8	38311811	38312189	8:38311811:38312189:-	10	-	8	38309751	38349824	ENSMMUG00000003213	40073	-	378
14	74155741	74182857	14:74155741:74182857:+	12	+	14	73986897	74315953	ENSMMUG00000000187	329056	+	27116
5	135877412	135878534	5:135877412:135878534:+	2	+	5	135759098	135887891	ENSMMUG00000000828	128793	+	1122
10	72923837	72956387	10:72923837:72956387:+	8	+	10	72923836	72971351	ENSMMUG00000021370	47515	+	32550
11	47571781	47573237	11:47571781:47573237:+	3	+	11	47542042	47628914	ENSMMUG00000008172	86872	+	1456
11	113191709	113195788	11:113191709:113195788:-	6	-	11	113171617	113195783	ENSMMUG00000007122	24166	-	4074
13	101679305	101679669	13:101679305:101679669:+	2	+	13	101655822	101845517	ENSMMUG00000010811	189695	+	364
8	133432260	133434848	8:133432260:133434848:-	14	-	8	133367667	133627616	ENSMMUG00000010440	259949	-	2588
18	51505510	51512097	18:51505510:51512097:+	165	+	18	51348727	51665763	ENSMMUG00000006616	317036	+	6587
15	15471890	15474683	15:15471890:15474683:+	2	+	15	15430000	15621675	ENSMMUG00000023255	191675	+	2793
10	37244017	37248224	10:37244017:37248224:+	571	+	10	37225195	37259944	ENSMMUG00000019956	34749	+	4207
14	62462413	62463573	14:62462413:62463573:-	4	-	14	62417501	62480458	ENSMMUG00000008758	62957	-	1160
16	40017118	40025936	16:40017118:40025936:+	6	+	16	40001971	40025748	ENSMMUG00000006066	23777	+	8630
2	166414782	166415049	2:166414782:166415049:+	3	+	2	166414781	166429160	ENSMMUG00000022240	14379	+	267
8	88980397	88980582	8:88980397:88980582:+	45	+	8	88952873	89044468	ENSMMUG00000006305	91595	+	185
7	3883827	3885755	7:3883827:3885755:+	14	+	7	3737792	3908933	ENSMMUG00000023139	171141	+	1928
20	79495972	79496529	20:79495972:79496529:+	61	+	20	79453694	79518700	ENSMMUG00000015029	65006	+	557
3	5188137	5196554	3:5188137:5196554:-	1	-	3	5187736	5260178	ENSMMUG00000015329	72442	-	8417
1	222578696	222589614	1:222578696:222589614:+	20	+	1	222546442	222630481	ENSMMUG00000021703	84039	+	10918
20	15451582	15456574	20:15451582:15456574:-	2	-	20	15421150	15554364	ENSMMUG00000010367	133214	-	4992
16	11000231	11005779	16:11000231:11005779:+	3	+	16	11000220	11302126	ENSMMUG00000018538	301906	+	5548
18	47423929	47465747	18:47423929:47465747:-	6	-	18	47414216	47485608	ENSMMUG00000003136	71392	-	41818
9	34543979	34584251	9:34543979:34584251:-	12	-	9	34294958	34889300	ENSMMUG00000019156	594342	-	40272
13	121446310	121489913	13:121446310:121489913:+	65	+	13	121297267	121989658	ENSMMUG00000021403	692391	+	43603
2	103374569	103376643	2:103374569:103376643:+	1	+	2	103346504	103502344	ENSMMUG00000001456	155840	+	2074
5	44837803	44844609	5:44837803:44844609:+	1	+	5	44665076	44852263	ENSMMUG00000021164	187187	+	6806
6	138387972	138389342	6:138387972:138389342:+	13	+	6	138383451	138404670	ENSMMUG00000009768	21219	+	1370
7	22024216	22024681	7:22024216:22024681:-	138	-	7	21973551	22027335	ENSMMUG00000007860	53784	-	465
9	30163314	30167069	9:30163314:30167069:-	1	-	9	30154420	30252813	ENSMMUG00000021559	98393	-	3755
12	6570416	6571730	12:6570416:6571730:+	2	+	12	6427009	6583582	ENSMMUG00000021330	156573	+	1314
15	105230911	105277354	15:105230911:105277354:+	2	+	15	105211842	105327777	ENSMMUG00000009493	115935	+	46443
7	123811668	123828456	7:123811668:123828456:+	15	+	7	123747987	123996418	ENSMMUG00000001642	248431	+	16788
14	63854632	63914135	14:63854632:63914135:-	1	-	14	63851878	63914238	ENSMMUG00000015012	62360	-	59503
1	162612645	162613340	1:162612645:162613340:-	108	-	1	162582920	162725844	ENSMMUG00000007129	142924	-	695
14	26228072	26228258	14:26228072:26228258:-	2	-	14	26228210	26235838	ENSMMUG00000002456	7628	-	48
4	33030124	33030385	4:33030124:33030385:-	49	-	4	33029405	33032089	ENSMMUG00000003876	2684	-	261
13	111409545	111413073	13:111409545:111413073:+	1	+	13	111341964	111444190	ENSMMUG00000010066	102226	+	3528
16	7544972	7545371	16:7544972:7545371:+	2	+	16	7453996	7580290	ENSMMUG00000008166	126294	+	399
[truncated: 31,685 more rows]

## Sheet: circ
chr6:150059749-150120802
chr6:150059749-150060120
chr6:150023917-150026258
chr6:149999567-150024079
chr6:150047209-150060120
chr6:150059749-150115021
chr6:150114822-150120802
chr6:150023917-150048237
chr6:149999567-149999752
chr6:150023917-150035468
chr6:149838682-149843047

## Sheet: hg19
chr5:153085256-153149975	chr5:153077603-153078633	+	hsa_circ_0128371	1030	318	parietal_lobe	2	NA	ANNOTATED, CDS, coding, INTERNAL, OVCODE, OVERLAPTX, OVEXON	NM_001114183	GRIA1	Rybak2015
chr5:153085256-153085627	chr5:152922721-152922825	+	hsa_circ_0128364	104	104	temporal_lobe	5	NA	ALT_ACCEPTOR, ALT_DONOR, coding, INTERNAL, intronic	NM_001114183	GRIA1	Rybak2015
chr5:153054059-153056721	chr5:153026487-153035432	+	hsa_circ_0128365	8945	479	frontal_cortex, occipital_lobe	6, 7	NA	ANNOTATED, CDS, coding, INTERNAL, OVCODE, OVEXON	NM_001114183	GRIA1	Rybak2015
chr5:153029889-153054221	chr5:153026487-153056721	+	hsa_circ_0128366	30234	809	frontal_cortex	2	NA	ANNOTATED, CDS, coding, INTERNAL, OVCODE, OVEXON	NM_001114183	GRIA1	Rybak2015
chr5:153077603-153085627	chr5:153029889-153030074	+	hsa_circ_0128367	185	185	frontal_cortex, occipital_lobe	7, 3	NA	ANNOTATED, CDS, coding, INTERNAL, OVCODE, OVEXON	NM_001114183	GRIA1	Rybak2015
chr5:153085256-153144192	chr5:153065784-153078633	+	hsa_circ_0128368	12849	423	diencephalon, temporal_lobe	2, 2	NA	ANNOTATED, CDS, coding, INTERNAL, OVCODE, OVERLAPTX, OVEXON	NM_001114183	GRIA1	Rybak2015
chr5:153143993-153149975	chr5:153065784-153085627	+	hsa_circ_0128369	19843	794	cerebellum, diencephalon, frontal_cortex	4, 2, 6	NA	ANNOTATED, CDS, coding, INTERNAL, OVCODE, OVERLAPTX, OVEXON	NM_001114183	GRIA1	Rybak2015
chr5:153054059-153078633	chr5:153065784-153149975	+	hsa_circ_0128370	84191	1247	temporal_lobe	3	NA	ANNOTATED, CDS, coding, INTERNAL, OVCODE, OVERLAPTX, OVEXON	ENST00000521843.1	GRIA1	Rybak2015
chr5:153029889-153030074	chr5:153085256-153085627	+	hsa_circ_0128372	371	371	cerebellum, diencephalon, frontal_cortex, occipital_lobe, parietal_lobe, temporal_lobe	10, 30, 140, 81, 32, 20	NA	ANNOTATED, CDS, coding, INTERNAL, OVCODE, OVERLAPTX, OVEXON	NM_001114183	GRIA1	Rybak2015
chr5:153054059-153065889	chr5:153085256-153109857	+	hsa_circ_0128373	24601	24601	frontal_cortex, parietal_lobe	3, 3	NA	ALT_DONOR, CDS, coding, INTERNAL, intronic, OVCODE, OVERLAPTX, OVEXON	ENST00000521843.1	GRIA1	Rybak2015
chr5:152869255-152873625	chr5:153087522-153090633	+	hsa_circ_0128374	3111	3111	temporal_lobe	4	NA	ALT_ACCEPTOR, ALT_DONOR, coding, INTERNAL, intronic	NM_001114183	GRIA1	Rybak2015
	chr5:153143993-153149975	+	hsa_circ_0128375	5982	447	cerebellum, diencephalon, frontal_cortex, occipital_lobe, parietal_lobe, temporal_lobe	19, 10, 61, 47, 28, 71	NA	ANNOTATED, CDS, coding, INTERNAL, OVCODE, OVEXON	NM_001114183	GRIA1	Rybak2015
	chr5:153154274-153154505	+	hsa_circ_0128376	231	231	frontal_cortex	2	NA	ALT_ACCEPTOR, ALT_DONOR, coding, INTERNAL, intronic	NM_001114183	GRIA1	Rybak2015
	chr5:153180066-153181336	+	hsa_circ_0128377	1270	1270	occipital_lobe	2	NA	ALT_ACCEPTOR, ALT_DONOR, coding, INTERNAL, intronic	NM_001114183	GRIA1	Rybak2015
	chr5:153190877-153191063	-	hsa_circ_0128378	186	186	parietal_lobe, temporal_lobe	2, 10	NA	ANTISENSE, coding, INTERNAL, OVEXON, UTR3	NM_001114183	GRIA1	Rybak2015

## Sheet: mm9
chr11:57056250-57102997	chr11:57142599-57142725	+	mmu_circ_0003144	126	126	midbrain	11	NA	ALT_ACCEPTOR, ALT_DONOR, coding, INTERNAL, OVEXON, UTR3	ENSMUST00000036315	Gria1	Rybak2015
chr11:57056250-57056621	chr11:57142965-57143106	-	mmu_circ_0003145	141	141	hippocampus	2	NA	ANTISENSE, coding, INTERNAL, OVEXON, UTR3	ENSMUST00000036315	Gria1	Rybak2015
chr11:57031273-57034687	chr11:57031273-57056621	+	mmu_circ_0003143	25348	1124	hippocampus	2	NA	ANNOTATED, CDS, coding, INTERNAL, OVCODE, OVEXON	ENSMUST00000036315	Gria1	Rybak2015
chr11:57003154-57031435
chr11:57050395-57056621
chr11:57056250-57097210
chr11:57097011-57102997
chr11:57031273-57051655
chr11:57003154-57003339
chr11:57031273-57042527
chr11:56824221-56828793
