# Supplementary material for: CircGRIA1 shows an age-related increase in male macaque brain and regulates synaptic plasticity and synaptogenesis
Source: Nat Commun. 2020 Jul 17;11:3594. doi: 10.1038/s41467-020-17435-7 (PMC7367861; doi:10.1038/s41467-020-17435-7)
Supplement: Supplementary file 6 — Supplementary Data 3 [file 41467_2020_17435_MOESM6_ESM.xlsx]

## Sheet: Sheet1
	Construct	Sequence Forward	Sequence Reverse
	TET-on circGRIA1	GATGGCATCCGAAAGGTGTGTGGTCCAAATGGAAACC	AATGTCCATGAAGCCCTAGAGAGGTGAGGTAAGGAAAAGG
	pLCDH circGRIA1	CGGAATTCTGAAATATGCTATCTTACAGGGCTTCATGGACATTGACTTAAAC	CGGGATCCTCAAGAAAAAATATATTCACCTTTCGGATGCCATCATGTTTC
	AAV-circGRIA1	CGGGATCCTAGACTGAGTTCCTTGAGATTGG	CGGAATTCCAAAGAGTAAGGCAGACAGAAGT

## Sheet: Sheet2
Primers for qPCR
Gene	circular/linear	Sequence Forward	Sequence Reverse	Spalte1
GRIA1	linear mRNA	GATGCTCGAGACCACACTC	TGCAGAGCTCTCTGGATATCGATGC
	circular RNA	AGGTGCGATTTGAAGGTTTGA	TGGGATGGTGTCTGTGTAGTT
	5'-UTR(366bp)	ATAGAGCTTACTGCCTGTGTGAGT	TTCCTTTTTTGCATTGGCGAAAAAGAAGCCCAGGTC
	3'-UTR(275bp)	GATGGAGACCCCTTGGGGAGCAGGCTCGGGCTCCCCAGCCC	CACAGGATTCATTAGACAGGGTTACTCTCCCTTATTGCAGTACA
U6	linear	GCTACGGCAGCACATATACTAAAAT	CGCTTCACGAATTTGCGTGTCAT
b-actin	linear	GACCTGACTGACTACCTCATGAAGAT	GTCACACTTCATGATGGAGTTGAAGG
GRIN2A	circular RNA	TCTAGAACCATTCAGCGCCTC	AAAGAAGCCATATAGCTTTTCG
Nr2a（Grin2a)	linear mRNA	ATGGGGAACCGGAAACCACCA	GCCCACCTTTTCCCATTCCCGG
Nr2b (Grin2b)	linear mRNA	GGTGTTGGCTGTCCTGGCCGT	TCAGCAAACACCACCCCCTG
5.8S rRNA	linear RNA	GACTCTTAGCGGTGGAATCAC	GACAGGCATAGCCCCGGGAGG
GAPDH	linear RNA	AAGGTCGGAGTCAACGGATTTG	TTGATGACGAGCTTCCCGTTCTC
Primers for T7 templates amplification for northern blot probes recognising circular and linear isoforms
GRIA1	linear&circular	GCTTCATGGACATTGACTTAA	CTCTGGAAAGCCTCAGCCATCACCTTCACCCCATCGTAGGT
b-actin	linear	CAAGGCCAACCGCGAGAAGA	ATCTTCATGAGGTAGTCAGTCAGGTCCCGGCCAGCCAGGTCCA
Primers for T7 templates amplification for northern blot probes recognising circular isoforms
GRIA1	circular	ACGCCGGACCAACTACACACT	ACCTGTCACGTTGGCGCCAGTCTCCTTGAATTTGTTTAAGTCAA
Primers for T7 templates amplification for FISH probes
GRIA1	circular	ACGCCGGACCAACTACACACT	ACCTGTCACGTTGGCGCCAGTCTCCTTGAATTTGTTTAAGTCAA
	parental gene locus	AGTTTAAGTGCTCCGATTCCAAGG	GGAAATTGGCACCTACCGCGCCTAGGAAACC
	linear	CGGTTTCCTAGGCGCGGTAGTAGGT	TGCAGTTCAGGGCGCAGCTGAAGGACAAACTGATTGGATGTA
GAPDH	gene locus	CCTCCTGTTCGAGAGTCAGCCG	CCCGTTGACTCCGACCTTCACCTTCCCCATGGTCTCAGGGATGCGCT
