# Supplementary material for: CircGRIA1 shows an age-related increase in male macaque brain and regulates synaptic plasticity and synaptogenesis
Source: Nat Commun. 2020 Jul 17;11:3594. doi: 10.1038/s41467-020-17435-7 (PMC7367861; doi:10.1038/s41467-020-17435-7)
Supplement: Supplementary file 8 — Source Data [file 41467_2020_17435_MOESM8_ESM.xlsx]

## Sheet: Figure 1d
	10Y			20Y
PFC	1	1.1	0.95	1.45	1.56	1.49
OC	0.85	0.89	0.83	1.65	1.55	1.52
CA1	0.83	0.79	0.9	1.59	1.64	1.58
DG	0.78	0.73	0.81	1.74	1.67	1.62

## Sheet: Figure 1e
		10Y			20Y
	PFC	1	0.96	1.1	0.56	0.61	0.69
	OC	1.35	1.4	1.28	0.8	0.87	0.78
	CA1	1.1	1.26	1.18	0.53	0.43	0.48
	DG	0.85	0.73	0.8	0.45	0.55	0.41

## Sheet: Figure 1g
	10Y			20Y
NT	1	0.94	1.06	3.46	3.16	3.2
RNase	1	0.89	1.06	3.5	3.2	3.47

## Sheet: Figure 2b
		NT
	ΔNβCat	8.45984	8.4619	8.54684	8.96146	9.10065	9.22684
	Ccat/Lef1	0.645102	0.667685	0.668496	0.70037	0.709916	0.71718
	ΔNβCatΔC	0.247771	0.250209	0.263137	0.273243	0.292694	0.314471
		CDH1
	ΔNβCat	0.0392833	0.0430546	0.0449595	0.0512039	0.0522479	0.0818878
	Ccat/Lef1	0.409476	0.412649	0.417055	0.419507	0.438274	0.446561
	ΔNβCatΔC	0.0175406	0.0184667	0.020681	0.0304449	0.0417552	0.070017
		10Y			20Y
	PFC	1	0.96	1.05	2.69	2.73	2.89
	CA1	1	0.99	1.12	3.1	3.05	2.99
	DG	1	0.94	1.09	2.68	2.95	2.89

## Sheet: Figure 2d
		10Y			20Y
	PFC	1	0.97	1.03	0.67	0.65	0.73
	CA1	1	1.12	0.99	0.56	0.69	0.64
	DG	1	1.05	0.95	0.66	0.71	0.64

## Sheet: Figure 3b
control oligo			circGRIA1 oligo
0.002	0.001	0.006	89	93	94

## Sheet: Figure 3c
	circGRIA1			Gria1			circGRIN2A			5.8s rRNA
	24.8	25.8	23.6	0.003	0.005	0.002	0.006	0.001	0.003	0.003	0.002

## Sheet: Figure 3e
			input				10Y_control oligo				20Y_control oligo				10Y_circGRIA1 oligo				20Y_circGRIA1 oligo
		5'-UTR	19.8	21.9	22.7	19.1	0.002	0.006	0.003	0.006	0.006	0.004	0.009	0.001	16.5	14.6	13.9	15.1	55	48.3	52.1	47.9
		3'-UTR	40.3	38.3	37.6	39.6	0.005	0.001	0.003	0.008	0.002	0.006	0.003	0.009	0.001	0.006	0.007	0.002	0.005	0.002	0.008	0.002

## Sheet: Figure 4b
		DIV14_control			DIV14_siRNA			DIV28_control			DIV28_siRNA
	circGRIA1	1	1.04	0.96	0.85	0.89	0.93	2.17	2.36	2.29	0.97	1.03	0.89
	Gria1	1	1.08	0.95	1	1.03	0.96	0.56	0.49	0.43	0.97	0.89	0.92

## Sheet: Figure 4c
		DIV14_control			DIV14_siRNA			DIV28_control			DIV28_siRNA
	circGRIA1	1	0.93	1.03	0.87	0.93	0.79	2.5	2.39	2.48	0.86	0.79	0.96
	Gria1	1	1.03	0.95	1	1.09	0.99	0.48	0.51	0.43	1.06	0.96	0.93

[truncated: 12 more sheets: Figure 4d, Figure 4e, Figure 5, Figure 6c, Figure 6d, Figure 6e, Figure 6f, Figure 6g, Figure 6h, Figure 7b, Figure 7c, Figure 7e]
